# Supplementary material for: Identification of Anticancer Enzymes and Biomarkers for Hepatocellular Carcinoma through Constraint-Based Modeling
Source: Molecules. 2024 May 31;29(11):2594. doi: 10.3390/molecules29112594 (PMC11173608; doi:10.3390/molecules29112594)
Supplement: Supplementary file 1 [file molecules-29-02594-s001.zip]

Archive with 6 entries (6 files):
- Supplementary File S1-CA and HT models and uptake reactions for various media.xlsx
- Supplementary File S2-All-Potential-Single-Targets..xlsx
- Supplementary File S3-Combination of Two-Targets.xlsx
- Supplementary File S4-DifferentialExpression-Exchange-reactions.xlsx
- Supplementary File S5-DifferentialExpression-Metabolites.xlsx
- Supplementary File S6-ComputationalProcedures.pdf
