# Supplementary material for: Identification of Anticancer Enzymes and Biomarkers for Hepatocellular Carcinoma through Constraint-Based Modeling
Source: Molecules. 2024 May 31;29(11):2594. doi: 10.3390/molecules29112594 (PMC11173608; doi:10.3390/molecules29112594)
Supplement: Supplementary file 1 [file molecules-29-02594-s001.zip › Supplementary File S2-All-Potential-Single-Targets..xlsx]

## Sheet: Single-Targets
	DMEM		HAM		HPLM		RPMI		VMH		DMEM+cholesterol		HAM-cholesterol		HPLM+cholesterol		RPMI+cholesterol		VMH-cholesterol
Symbol	CV	MD	CV	MD	CV	MD	CV	MD	CV	MD	CV	MD	CV	MD	CV	MD	CV	MD	CV	MD	D/T	No.Drug	protein_name	ensembl_gene_id	Pathway
CMPK1	0.8694	0.4716	0.8417	0.5944							0.8694	0.4803	0.8417	0.5941							40/43	9	cytidine/uridine monophosphate kinase 1	ENSG00000162368	Gemcitabine Pathway,
DCTD	0.8694	0.4512	0.8417	0.5607	0.9803	0.4786					0.8694	0.4489	0.8417	0.5603	0.9803	0.4769					1/43	1	dCMP deaminase	ENSG00000129187	Gemcitabine Pathway, Purine Nucleotides De Novo Biosynthesis
PGS1	0.8334	0.4307	0.8417	0.6254	0.9803	0.5183	0.9803	0.4957	0.9803	0.5302	0.8334	0.4212	0.8417	0.5898	0.9803	0.5629	0.9803	0.4566	0.9803	0.5495	36/43	0	phosphatidylglycerophosphate synthase 1	ENSG00000087157	Glycerophospholipid Biosynthetic Pathway
CRLS1	0.8333	0.4242	0.8417	0.5857	0.9803	0.4786	0.9803	0.5498	0.9803	0.5646	0.8334	0.423	0.8417	0.5785	0.9803	0.4864	0.9803	0.5095	0.9803	0.5472	25/43	0	cardiolipin synthase 1	ENSG00000088766	Glycerophospholipid Biosynthetic Pathway
MVD	0.8334	0.4211			0.9803	0.4997	0.9803	0.5506					0.8417	0.6555					0.9803	0.5736	31/43	0	mevalonate diphosphate decarboxylase	ENSG00000167508	Cholesterol Biosynthesis
MVK	0.8334	0.4211			0.9803	0.5096	0.9803	0.5073					0.8417	0.6555					0.9803	0.5736	34/43	1	mevalonate kinase	ENSG00000110921	Cholesterol Biosynthesis
PMVK	0.8334	0.4211			0.9803	0.4997	0.9803	0.5073					0.8417	0.6555					0.9803	0.5736	10/43	0	phosphomevalonate kinase	ENSG00000163344	Cholesterol Biosynthesis
SC5D	0.8334	0.4111			0.9803	0.5111	0.9803	0.5591					0.8417	0.6172					0.9803	0.5271	0/43	0	sterol-C5-desaturase	ENSG00000109929	Cholesterol Biosynthesis
HMGCR	0.8334	0.4105			0.9803	0.5191	0.9803	0.5454					0.8417	0.5999					0.9803	0.5326	43/43	20	3-hydroxy-3-methylglutaryl-CoA reductase	ENSG00000113161	Cholesterol Biosynthesis
ADSL	0.8334	0.4104	0.8417	0.6152	0.9803	0.5056	0.9803	0.516			0.8334	0.4127	0.8417	0.6035	0.9803	0.4798	0.9803	0.454			28/43	0	adenylosuccinate lyase	ENSG00000239900	Purine Nucleotides De Novo Biosynthesis
ADSS2	0.8334	0.4083	0.8417	0.6043	0.9803	0.5056	0.9803	0.506			0.8334	0.4138	0.8417	0.5959	0.9803	0.499	0.9803	0.4757			22/43	2	adenylosuccinate synthase 2	ENSG00000035687	Purine Nucleotides De Novo Biosynthesis
LSS	0.8334	0.4069			0.9803	0.4889	0.9803	0.5666					0.8417	0.6008					0.9803	0.5743	0/43	2	lanosterol synthase	ENSG00000160285	Cholesterol Biosynthesis
SQLE	0.8334	0.4069			0.9803	0.5405	0.9803	0.5666					0.8417	0.6008					0.9803	0.5743	1/43	4	squalene epoxidase	ENSG00000104549	Cholesterol Biosynthesis
GK	0.8334	0.4058	0.8417	0.5617	0.9803	0.4824					0.8334	0.438	0.8417	0.5665	0.9803	0.5013					0/43	0	glycerol kinase	ENSG00000198814	Glycerophospholipid Biosynthetic Pathway
DHCR24	0.8334	0.4052			0.9803	0.4791	0.9803	0.5203					0.8417	0.5898					0.9803	0.5552	0/43	0	24-dehydrocholesterol reductase	ENSG00000116133	Cholesterol Biosynthesis
FDFT1	0.8334	0.4019			0.9803	0.5068	0.9803	0.5304					0.8417	0.5963					0.9803	0.5796	2/43	1	farnesyl-diphosphate farnesyltransferase 1	ENSG00000079459	Cholesterol Biosynthesis
EBP	0.8334	0.4017			0.9803	0.5097	0.9803	0.5069					0.8417	0.604					0.9803	0.5673	0/43	0	EBP cholestenol delta-isomerase	ENSG00000147155	Cholesterol Biosynthesis
(CTSA, GLB1, NEU1, PSAP)	0.8115	0.479					0.9803	0.5652	0.9803	0.448	0.8115	0.4859					0.9803	0.5327	0.9803	0.4602	0/43	3	cathepsin A,galactosidase beta 1, neuraminidase 1, prosaposin	ENSG00000064601, ENSG000000170266, ENSG000000204386, ENSG00000197746	Sphingolipid Metabolism, Degradation Pathway of Sphingolipids
GMPR2	0.5341	0.3709			0.4474	0.4649	0.5642	0.3746							0.4474	0.4281	0.5642	0.3728			0/43	1	guanosine monophosphate reductase 2	ENSG00000100938	Metabolism of Nucleotides
CEPT1	0.3071	0.2878	0.3081	0.3282							0.3069	0.292	0.3081	0.321							9/43	2	choline/ethanolamine phosphotransferase 1	ENSG00000134255	Glycerophospholipid Biosynthetic Pathway
PTDSS2	0.2335	0.3169	0.25	0.3785					0.5642	0.3196									0.5642	0.3241	0/43	1	phosphatidylserine synthase 2	ENSG00000174915	Glycerophospholipid Biosynthetic Pathway
NSDHL	0.2242	0.2686			0.2732	0.2785	0.265	0.2898											0.2732	0.2752	0/43	1	NAD(P) dependent steroid dehydrogenase-like	ENSG00000147383	Cholesterol Biosynthesis
SLC27A4			0.8417	0.5586					0.9803	0.4938			0.8417	0.5758					0.9803	0.5249	0/43	0	solute carrier family 27 member 4	ENSG00000167114	Transport Of Vitamins
NEU3			0.7103	0.5956									0.7102	0.5935							0/43	0	neuraminidase 3	ENSG00000162139	Degradation Pathway of Sphingolipids
CTPS1					0.9803	0.5048	0.9803	0.506							0.9803	0.5264					23/43	1	CTP synthase 1	ENSG00000035687	Purine Nucleotides De Novo Biosynthesis
RPIA					0.9803	0.4996									0.9803	0.5061					6/43	1	ribose 5-phosphate isomerase A	ENSG00000153574	Pentose Phosphate Pathway
RPE					0.9803	0.4981									0.9803	0.5036					26/43	1	ribulose-5-phosphate-3-epimerase	ENSG00000197713	Pentose Phosphate Pathway
GLA					0.9803	0.4932									0.9803	0.5025	0.9803	0.466	0.5642	0.4537	0/43	1	galactosidase alpha	ENSG00000102393	Sphingolipid Metabolism
TKT					0.9803	0.4891									0.9803	0.4962					11/43	1	transketolase	ENSG00000163931	Pentose Phosphate Pathway
PTDSS1					0.9803	0.4843	0.9803	0.465	0.5642	0.4385					0.9803	0.4954					13/43	1	phosphatidylserine synthase 1	ENSG00000156471	Glycerophospholipid Biosynthetic Pathway
SLC2A13					0.9803	0.474									0.9803	0.4757					0/43	0	solute carrier family 2 member 13	ENSG00000151229	Nuclear Receptors Meta-pathway
SLC5A3					0.9803	0.4472									0.9803	0.4566					1/43	1	solute carrier family 5 member 3	ENSG00000198743	Nuclear Receptors Meta-pathway
SLC29A2					0.9803	0.4382									0.9803	0.4408					5/43	10	solute carrier family 29 member 2	ENSG00000174669	Gemcitabine Pathway,
GPD2					0.9803	0.4361									0.9803	0.4394					0/43	0	glycerol-3-phosphate dehydrogenase 2	ENSG00000115159	Glycerophospholipid Biosynthesis
PRPS1L1					0.8668	0.3679	0.9002	0.4078							0.8668	0.3658	0.9002	0.3868			0/43	0	phosphoribosyl pyrophosphate synthetase 1 like 1	ENSG00000229937	Pentose Phosphate Pathway
CDIPT					0.4762	0.4124											0.9803	0.4714			31/43	1	CDP-diacylglycerol--inositol 3-phosphatidyltransferase	ENSG00000103502	Glycerophospholipid Biosynthetic Pathway
PFAS							0.9803	0.5909									0.9803	0.4692			16/43	2	phosphoribosylformylglycinamidine synthase	ENSG00000178921	Purine Nucleotides De Novo Biosynthesis
PAICS							0.9803	0.5626									0.9803	0.4628			24/43	1	phosphoribosylaminoimidazole carboxylase and phosphoribosylaminoimidazolesuccinocarboxamide synthase	ENSG00000128050	Purine Nucleotides De Novo Biosynthesis
ATIC							0.9803	0.5362									0.9803	0.4557			14/43	0	5-aminoimidazole-4-carboxamide ribonucleotide formyltransferase/IMP cyclohydrolase	ENSG00000138363	Purine Nucleotides De Novo Biosynthesis
PPAT							0.9803	0.5171									0.2589	0.2746			29/43	0	phosphoribosyl pyrophosphate amidotransferase	ENSG00000128059	Purine Nucleotides De Novo Biosynthesis
GART							0.2577	0.2777											0.5642	0.5052	19/43	0	phosphoribosylglycinamide formyltransferase, phosphoribosylglycinamide synthetase, phosphoribosylaminoimidazole synthetase	ENSG00000159131	Purine Nucleotides De Novo Biosynthesis
(RRM2B, RRM1, RRM2)									0.5642	0.4897									0.5175	0.2951	43/43	0	ribonucleotide reductase regulatory TP53 inducible subunit M2B, M1, M2	ENSG00000048392, ENSG00000167325, ENSG00000171848	Gemcitabine Pathway, Nucleotide Metabolism
RRM2B									0.5173	0.3022											0/43	0	ribonucleotide reductase regulatory TP53 inducible subunit M2B	ENSG00000048392	Gemcitabine Pathway, Nucleotide Metabolism
