# Supplementary material for: Identification of Anticancer Enzymes and Biomarkers for Hepatocellular Carcinoma through Constraint-Based Modeling
Source: Molecules. 2024 May 31;29(11):2594. doi: 10.3390/molecules29112594 (PMC11173608; doi:10.3390/molecules29112594)
Supplement: Supplementary file 1 [file molecules-29-02594-s001.zip › Supplementary File S3-Combination of Two-Targets.xlsx]

## Sheet: Target combination
DMEM				HAM				HPLM				RPMI				VMH
Symbol	Extra-uptake	CV	MD	Symbol	Extra-uptake	CV	MD	Symbol	Extra-uptake	CV	MD	Symbol	Extra-uptake	CV	MD	Symbol	Extra-uptake	CV	MD
CMPK1D	R_EX_galt[e]¯	0.9803	0.4318	CMPK1D	R_EX_glyc_R[e]¯	0.9803	0.5263	CMPK1D	R_EX_glyc[e]D	0.9803	0.4876	CMPK1D	R_EX_trp_L[e]D	0.9803	0.5892	CMPK1D	R_EX_thymd[e]D	0.9803	0.5523
DCTD¯	R_EX_2pg[e]¯	0.9803	0.4914	DCTD¯	R_EX_glyc_R[e]¯	0.9803	0.4925	DCTD¯	R_EX_CE5304[e]¯	0.9803	0.548	DCTD¯	R_EX_met_L[e]D	0.9803	0.5815	DCTDD	R_EX_trp_L[e]D	0.9803	0.5774
PGS1D	R_EX_glyc3p[e]¯	0.9803	0.4936	PGS1D	R_EX_CE5304[e]¯	0.9803	0.5611	PGS1D	R_EX_dca3s[e]¯	0.9803	0.5972	PGS1D	R_EX_cmp[e]¯	0.9803	0.6403	PGS1D	R_EX_sphs1p[e]¯	0.9803	0.5815
CRLS1D	R_EX_glyc2p[e]¯	0.9803	0.4774	CRLS1D	R_EX_CE5304[e]¯	0.9803	0.5635	CRLS1D	R_EX_7dhcdchol[e]¯	0.9803	0.5979	CRLS1D	R_EX_f1a[e]D	0.9803	0.6014	CRLS1D	GR_EX_lstnm1[e]D	0.9803	0.5767
MVDD	R_EX_icit[e]¯	0.9803	0.4761	MVDD	R_EX_chsterol[e]D	0.8417	0.6555	MVDD	R_EX_lca3s[e]¯	0.9803	0.6242	MVDD	R_EX_dtdp[e]¯	0.9803	0.5952	MVDD	R_EX_thymd[e]D	0.9803	0.5334
MVKD	R_EX_34dhpha[e]¯	0.9803	0.4643	MVK¯	R_EX_thymd[e]D	0.8417	0.61	MVKD	R_EX_cys_L[e]¯	0.9803	0.6218	MVKD	R_EX_tststerone[e]D	0.9803	0.5994	MVK¯	R_EX_asn_L[e]D	0.9803	0.3699
PMVKD	R_EX_icit[e]¯	0.9803	0.5207	PMVK¯	R_EX_phe_L[e]D	0.8417	0.5177	PMVKD	R_EX_c12dc[e]D	0.9803	0.5901	PMVKD	R_EX_56dura[e]D	0.9803	0.6055	PMVKD	R_EX_chsterol[e]D	0.9803	0.5736
SC5DD	R_EX_icit[e]¯	0.9803	0.5081	SC5DD	R_EX_thymd[e]D	0.8417	0.6025	SC5DD	R_EX_tudca3s[e]¯	0.9803	0.5917	SC5DD	R_EX_hmcr[e]D	0.9803	0.5985	SC5DD	R_EX_chsterol[e]D	0.9803	0.5271
HMGCRD	R_EX_glyc[e]¯	0.9803	0.4456	HMGCRD	R_EX_met_L[e]D	0.8417	0.6032	HMGCRD	R_EX_icdchol[e]¯	0.9803	0.5836	HMGCRD	R_EX_lneldc[e]D	0.9803	0.6111	HMGCRD	R_EX_phe_L[e]D	0.9803	0.3987
ADSLD	R_EX_2pg[e]¯	0.9803	0.4913	ADSLD	R_EX_CE5304[e]¯	0.9803	0.5519	ADSLD	R_EX_lca3s[e]D	0.9803	0.5867	ADSLD	R_EX_hca24g[e]D	0.9803	0.6044	ADSL¯	R_EX_thymd[e]D	0.9803	0.5527
ADSS2D	R_EX_glyc3p[e]¯	0.9803	0.4812	ADSS2D	R_EX_strch1[e]¯	0.959	0.5598	ADSS2D	R_EX_CE5304[e]¯	0.9803	0.599	ADSS2D	R_EX_inost[e]D	0.9803	0.6183	ADSS2¯	R_EX_thymd[e]D	0.9803	0.5519
LSSD	R_EX_icit[e]¯	0.9803	0.5173	LSSD	R_EX_his_L[e]D	0.8417	0.6108	LSSD	R_EX_tcdca3s[e]¯	0.9803	0.6136	LSSD	R_EX_tsul[e]D	0.9803	0.5979	LSSD	R_EX_chsterol[e]D	0.9803	0.5743
SQLED	R_EX_icit[e]¯	0.9803	0.5242	SQLED	R_EX_asn_L[e]D	0.8417	0.5123	SQLED	R_EX_tcdca3s[e]¯	0.9803	0.6136	SQLED	R_EX_hdcea[e]D	0.9803	0.6003	SQLE¯	R_EX_trp_L[e]D	0.9803	0.5743
GKD	R_EX_icit[e]¯	0.9803	0.5271	GKD	R_EX_CE5304[e]¯	0.9803	0.5379	GKD	R_EX_udpglcur[e]D	0.9803	0.5592	GK¯	R_EX_thymd[e]D	0.9803	0.572	GKD	R_EX_trp_L[e]D	0.9803	0.5463
DHCR24D	R_EX_34dhpha[e]¯	0.9803	0.4744	DHCR24D	R_EX_his_L[e]D	0.8417	0.5925	DHCR24D	R_EX_trpglyleu[e]D	0.9803	0.5656	DHCR24D	R_EX_glyc3p[e]D	0.9803	0.6065	DHCR24D	R_EX_chsterol[e]D	0.9803	0.5552
FDFT1D	R_EX_34dhpha[e]¯	0.9803	0.4523	FDFT1D	R_EX_met_L[e]D	0.8417	0.614	FDFT1D	R_EX_3dhcdchol[e]¯	0.9803	0.5928	FDFT1D	R_EX_C04805[e]D	0.9803	0.6011	FDFT1D	R_EX_ga1_hs[e]D	0.9803	0.5796
EBPD	R_EX_34dhpha[e]¯	0.9803	0.4703	EBPD	R_EX_met_L[e]D	0.8417	0.6157	EBPD	R_EX_leuleu[e]¯	0.9803	0.5736	EBPD	R_EX_dopasf[e]D	0.9803	0.6089	EBPD	R_EX_ga1_hs[e]D	0.9803	0.5673
(CTSA, GLB1, NEU1, PSAP)D	R_EX_glyc2p[e]¯	0.9803	0.4892	(CTSA, GLB1, NEU1, PSAP)D	R_EX_glyc3p[e]¯	0.9803	0.4466	(CTSA, GLB1, NEU1, PSAP)D	R_EX_trp_L[e]D	0.9803	0.5011	(CTSA, GLB1, NEU1, PSAP)D	R_EX_12dhchol[e]D	0.9803	0.6145	(CTSA, GLB1, NEU1, PSAP)D	R_EX_progly[e]¯	0.9803	0.4862
GMPR2¯	R_EX_nicrnt[e]¯	0.9803	0.409	GMPR2¯	R_EX_trp_L[e]D	0.8417	0.593	GMPR2D	R_EX_thymd[e]D	0.9803	0.4976	GMPR2D	R_EX_met_L[e]D	0.9803	0.5636	GMPR2D	R_EX_trp_L[e]D	0.9803	0.5272
CEPT1¯	R_EX_cytd[e]D	0.869	0.416	CEPT1¯	R_EX_met_L[e]D	0.8413	0.6128	CEPT1¯	R_EX_glyc[e]D	0.9803	0.5268	CEPT1¯	R_EX_trp_L[e]D	0.9803	0.5193	CEPT1¯	R_EX_mi1p_D[e]D	0.9803	0.5053
PTDSS2D	R_EX_cytd[e]D	0.8694	0.4281	PTDSS2D	R_EX_trp_L[e]D	0.8417	0.5962	PTDSS2D	R_EX_thymd[e]D	0.9803	0.4709	PTDSS2D	R_EX_thymd[e]D	0.9803	0.5066	PTDSS2D	R_EX_lys_L[e]D	0.5642	0.3196
NSDHLD	R_EX_chsterol[e]¯, R_EX_ga1_hs[e]D	0.8115	0.4894	NSDHLD	R_EX_met_L[e]D	0.8417	0.6163	NSDHL¯	R_EX_chsterol[e]¯, R_R_EX_dcyt[e]D	0.9803	0.5126	NSDHLD	R_EX_chsterol[e]¯, R_EX_trp_L[e]D	0.9803	0.506	NSDHL¯	R_EX_mi1p_D[e]D	0.9803	0.5277
SLC27A4¯	R_EX_met_L[e]D	0.8335	0.4155	SLC27A4¯	R_EX_icit[e]¯	0.9556	0.614	SLC27A4¯	R_EX_met_L[e]D	0.9803	0.5137	SLC27A4D	R_EX_thymd[e]D	0.9803	0.6115	SLC27A4D	R_EX_CE5304[e]D	0.9803	0.5356
NEU3D	R_EX_cytd[e]D	0.8694	0.423	NEU3D	R_EX_adn[e]¯	0.9803	0.4555	NEU3¯	R_EX_thymd[e]D	0.9803	0.5071	NEU3D	R_EX_ga1_hs[e]D	0.9803	0.5604	NEU3¯	R_EX_trp_L[e]D	0.9803	0.5752
CTPS1¯	R_EX_ga1_hs[e]D	0.8115	0.4796	CTPS1¯	R_EX_met_L[e]D	0.8417	0.6354	CTPS1D	R_EX_ca3s[e]¯	0.9803	0.5922	CTPS1D	R_EX_thymd[e]D	0.9803	0.527	CTPS1D	R_EX_cytd[e]D	0.9803	0.5286
RPIAD	R_EX_his_L[e]D	0.8694	0.3715	RPIAD	R_EX_met_L[e]D	0.8417	0.4724	RPIAD	R_EX_CE5304[e]¯	0.9803	0.5874	RPIAD	R_EX_pe_hs[e]D	0.9803	0.4329	RPIAD	R_EX_mi1p_D[e]D	0.9803	0.5248
RPED	R_EX_trp_L[e]D	0.8694	0.425	RPED	R_EX_met_L[e]D	0.8417	0.4547	RPED	R_EX_uchol[e]¯	0.9803	0.5853	RPED	R_EX_trp_L[e]D	0.9803	0.5203	RPED	R_EX_mi1p_D[e]D	0.9803	0.5554
GLA¯	R_EX_thymd[e]D	0.8964	0.4326	GLA¯	R_EX_thymd[e]D	0.8417	0.6091	GLA¯	R_EX_dca3s[e]¯	0.9803	0.6068	GLAD	R_EX_thymd[e]D	0.9803	0.5701	GLA¯	R_EX_mi1p_D[e]D	0.9803	0.5473
TKTD	R_EX_phe_L[e]D	0.8694	0.3704	TKTD	R_EX_thymd[e]D	0.8417	0.4523	TKTD	R_EX_3dhcdchol[e]¯	0.9803	0.5928	TKTD	R_EX_cytd[e]D	0.9803	0.513	TKTD	R_EX_thymd[e]D	0.9803	0.5055
PTDSS1D	R_EX_ga1_hs[e]D	0.8115	0.4856	PTDSS1D	R_EX_met_L[e]D	0.8417	0.6324	PTDSS1¯	R_EX_ac[e]D	0.9803	0.5986	PTDSS1¯	R_EX_arab_L[e]¯	0.9803	0.5667	PTDSS1D	R_EX_inost[e]­¯	0.9803	0.4958
SLC2A13¯	R_EX_thymd[e]D	0.8844	0.4397	SLC2A13¯	R_EX_thymd[e]D	0.8417	0.6128	SLC2A13¯	R_EX_acald[e]D	0.9803	0.5344	SLC2A13¯	R_EX_ga1_hs[e]D	0.9803	0.5658	SLC2A13¯	R_EX_trp_L[e]D	0.9803	0.5579
SLC5A3¯	R_EX_ga1_hs[e]D	0.8184	0.481	SLC5A3¯	R_EX_met_L[e]D	0.8417	0.6154	SLC5A3D	R_EX_dcyt[e]D	0.9803	0.5091	SLC5A3D	R_EX_pe_hs[e]D	0.9803	0.5529	SLC5A3D	R_EX_lnlc[e]D	0.9803	0.4679
SLC29A2D	R_EX_met_L[e]D	0.8385	0.4205	SLC29A2D	R_EX_trp_L[e]D	0.8415	0.4878	SLC29A2D	R_EX_HC02203[e]¯	0.9803	0.5315	SLC29A2D	R_EX_phe_L[e]D	0.9803	0.4452	SLC29A2D	R_EX_leu_L[e]D	0.8039	0.3841
GPD2D	R_EX_thymd[e]D	0.8334	0.4052	GPD2D	R_EX_C13856[e]D	0.8417	0.5709	GPD2D	R_EX_inost[e]D	0.9803	0.5079	GPD2D	R_EX_met_L[e]D	0.8351	0.5195	GPD2D	R_EX_trp_L[e]D	0.9803	0.5185
PRPS1L1D	R_EX_HC01444[e]­	0.9112	0.4235	PRPS1L1D	R_EX_met_L[e]D	0.8417	0.6174	PRPS1L1D	R_EX_gluside_hs[e]D	0.9803	0.4679	PRPS1L1D	R_EX_trp_L[e]D	0.9803	0.5811	PRPS1L1D	R_EX_trp_L[e]D	0.9803	0.5493
CDIPTD	R_EX_acald[e]­	0.9413	0.3447	CDIPTD	R_EX_trp_L[e]D	0.8417	0.6016	CDIPTD	R_EX_pe_hs[e]D	0.9803	0.4947	CDIPTD	R_EX_trp_L[e]D	0.9803	0.5574	CDIPTD	R_EX_thymd[e]D	0.9803	0.5533
PFAS¯	R_EX_C13856[e]D	0.8334	0.4277	PFAS¯	R_EX_thymd[e]D	0.8417	0.6046	PFASD	R_EX_glyc[e]D	0.9803	0.5228	PFASD	R_EX_prgstrn[e]D	0.9803	0.6218	PFAS¯	R_EX_trp_L[e]D	0.9803	0.5542
PAICSD	R_EX_ga1_hs[e]D	0.8115	0.4958	PAICSD	R_EX_met_L[e]D	0.8417	0.6264	PAICSD	R_EX_pe_hs[e]D	0.9803	0.485	PAICSD	R_EX_itacon[e]D	0.9803	0.6028	PAICSD	R_EX_trp_L[e]D	0.9803	0.5424
ATICD	R_EX_acald[e]­	0.9436	0.3405	ATICD	R_EX_lnlc[e]D	0.8417	0.5934	ATICD	R_EX_thymd[e]D	0.9803	0.5015	ATICD	R_EX_retn[e]D	0.9803	0.6008	ATIC¯	R_EX_thymd[e]D	0.9803	0.562
PPAT¯	R_EX_ga1_hs[e]D	0.8115	0.4916	PPAT¯	R_EX_thymd[e]D	0.8417	0.6046	PPATD	R_EX_glyc[e]D	0.9803	0.5205	PPATD	R_EX_ps_hs[e]D	0.9803	0.6062	PPATD	R_EX_thymd[e]D	0.9803	0.5436
GARTD	R_EX_cytd[e]D	0.8694	0.4248	GARTD	R_EX_trp_L[e]D	0.8417	0.6053	GART¯	R_EX_dcyt[e]D	0.9803	0.5273	GARTD	¾	0.2577	0.2777	GARTD	R_EX_mi1p_D[e]D	0.9803	0.5424
(RRM2B, RRM1, RRM2)D	R_EX_trp_L[e]D	0.8334	0.3984	(RRM2B, RRM1, RRM2)D	R_EX_met_L[e]D	0.8417	0.6272	(RRM2B, RRM1, RRM2)D	R_EX_dcyt[e]D	0.9803	0.5632	(RRM2B, RRM1, RRM2)D	R_EX_trp_L[e]D	0.9803	0.5537	(RRM2B, RRM1, RRM2)D	R_EX_thymd[e]D	0.9803	0.5391
RRM2BD	R_EX_met_L[e]D	0.8332	0.4377	RRM2BD	R_EX_met_L[e]D	0.8416	0.5408	RRM2BD	R_EX_trp_L[e]D	0.9803	0.4888	RRM2BD	R_EX_met_L[e]D	0.9803	0.49	RRM2BD	R_EX_thymd[e]D	0.9803	0.5121
DMEM+cholesterol				HAM-cholesterol				HPLM+cholesterol				RPMI+cholesterol				VMH-cholesterol
Symbol	Extra-uptake	CV	MD	Symbol	Extra-uptake	CV	MD	Symbol	Extra-uptake	CV	MD	Symbol	Extra-uptake	CV	MD	Symbol	Extra-uptake	CV	MD
CMPK1D	R_EX_glyc2p[e]¯	0.9803	0.4645	CMPK1D	R_EX_strch1[e]¯	0.959	0.5556	CMPK1D	R_EX_thymd[e]D	0.9803	0.5158	CMPK1D	R_EX_56dura[e]D	0.9803	0.5234	CMPK1D	R_EX_leu_L[e]D	0.9803	0.3947
DCTD¯	R_EX_2pg[e]¯	0.9803	0.4282	DCTD¯	R_EX_thymd[e]D	0.8417	0.6018	DCTD¯	R_EX_phyt[e]D	0.9803	0.49	DCTDD	R_EX_asn_L[e]D	0.9803	0.4197	DCTDD	R_EX_chsterol[e]¯, R_EX_trp_L[e]D	0.9803	0.5774
PGS1D	R_EX_glyald[e]¯	0.9803	0.3909	PGS1D	R_EX_glyc_R[e]¯	0.9803	0.5395	PGS1D	GR_EX_ebastine[e]D	0.9803	0.5647	PGS1D	R_EX_tsul[e]D	0.9803	0.5836	PGS1D	R_EX_pcholn19_hs[e]D	0.9803	0.5944
CRLS1D	R_EX_34dhpha[e]	0.9803	0.4975	CRLS1¯	R_EX_icit[e]¯	0.9803	0.616	CRLS1D	R_EX_3dhchol[e]¯	0.9803	0.5847	CRLS1D	R_EX_lnlccrn[e]D	0.9803	0.5492	CRLS1¯	R_EX_pro_L[e]D	0.9803	0.5939
MVDD	R_EX_ga1_hs[e]D	0.8115	0.4939	MVDD	R_EX_amet[e]¯	0.9803	0.5687	MVDD	R_EX_dcyt[e]D	0.9803	0.4986	MVDD	R_EX_ga1_hs[e]D	0.9803	0.4873	MVDD	R_EX_pcholet_hs[e]D	0.9803	0.6105
MVKD	R_EX_met_L[e]D	0.8334	0.4228	MVKD	R_EX_icit[e]¯	0.9803	0.6088	MVKD	R_EX_thymd[e]D	0.9803	0.4922	MVKD	R_EX_met_L[e]D	0.9803	0.5119	MVKD	R_EX_C05767[e]D	0.9803	0.6026
PMVK¯	R_EX_cytd[e]D	0.8694	0.4262	PMVK¯	R_EX_icit[e]¯	0.9803	0.6452	PMVKD	R_EX_dcyt[e]D	0.9803	0.4986	PMVK¯	R_EX_met_L[e]D	0.9803	0.5119	PMVKD	R_EX_pchollinl_hs[e]D	0.9803	0.6105
SC5DD	R_EX_cytd[e]D	0.8694	0.4202	SC5DD	R_EX_CE5304[e]¯	0.9803	0.5768	SC5D¯	R_EX_thymd[e]D	0.9803	0.5122	SC5D¯	R_EX_thymd[e]D	0.9803	0.5125	SC5DD	R_EX_hom_L[e]¯	0.9803	0.6032
HMGCRD	R_EX_met_L[e]D	0.8334	0.4386	HMGCRD	R_EX_icit[e]¯	0.9803	0.5634	HMGCRD	R_EX_chsterol[e]D	0.9803	0.4904	HMGCRD	R_EX_met_L[e]D	0.9803	0.5032	HMGCRD	R_EX_CE2172[e]D	0.9803	0.6141
ADSLD	R_EX_glyc2p[e]¯	0.9803	0.4896	ADSLD	R_EX_glygn2[e]¯	0.9355	0.5941	ADSLD	R_EX_icdchol[e]¯	0.9803	0.5959	ADSLD	R_EX_3tdcrn[e]D	0.9803	0.547	ADSLD	R_EX_trp_L[e]D	0.9803	0.5725
ADSS2D	R_EX_glyc2p[e]¯	0.9803	0.4733	ADSS2D	R_EX_3mglutac[e]D	0.8417	0.6713	ADSS2D	R_EX_gcdca3s[e]¯	0.9803	0.5737	ADSS2D	R_EX_CE0074[e]D	0.9803	0.5552	ADSS2D	R_EX_thymd[e]D	0.9803	0.5885
LSS¯	R_EX_ga1_hs[e]D	0.8115	0.5238	LSSD	R_EX_na1[e]¯	0.9803	0.5362	LSSD	R_EX_chsterol[e]D	0.9803	0.5035	LSS¯	R_EX_met_L[e]D	0.9803	0.524	LSSD	R_EX_tcynt[e]D	0.9803	0.6122
SQLE¯	R_EX_met_L[e]D	0.8334	0.4271	SQLED	R_EX_s2l2fn2m2masn[e]¯	0.8417	0.6238	SQLED	R_EX_chsterol[e]D, R_EX_oaa[e]D	0.9803	0.5663	SQLED	R_EX_trp_L[e]D	0.9803	0.4893	SQLED	R_EX_gd1b_hs[e]D	0.9803	0.6012
GKD	R_EX_2pg[e]¯	0.9803	0.4833	GKD	R_EX_icit[e]¯	0.9803	0.563	GKD	R_EX_carn[e]¯	0.9803	0.5778	GKD	R_EX_thymd[e]D	0.9803	0.5352	GK¯	R_EX_phe_L[e]D	0.9803	0.4196
DHCR24D	R_EX_ga1_hs[e]D	0.8115	0.4823	DHCR24D	R_EX_etha[e]D	0.8417	0.6478	DHCR24D	R_EX_glyc[e]D	0.9803	0.4958	DHCR24D	R_EX_ga1_hs[e]D	0.9803	0.477	DHCR24D	R_EX_drib[e]D	0.9803	0.6079
FDFT1D	R_EX_chsterol[e]D, R_EX_icit[e]¯	0.9803	0.5385	FDFT1D	R_EX_strch1[e]¯	0.959	0.5489	FDFT1D	R_EX_his_L[e]D	0.9803	0.4195	FDFT1D	R_EX_trp_L[e]D	0.9803	0.4893	FDFT1D	R_EX_23cump[e]D	0.9803	0.6004
EBPD	R_EX_chsterol[e]D, R_EX_icit[e]¯	0.9803	0.5227	EBPD	R_EX_thf[e]D	0.8417	0.6489	EBPD	R_EX_pe_hs[e]D	0.9803	0.5142	EBPD	R_EX_chsterol[e]D, R_EX_pro_L[e]D	0.9803	0.6177	EBPD	R_EX_gudca3s[e]D	0.9803	0.6011
(CTSA, GLB1, NEU1, PSAP)D	R_EX_glyc2p[e]¯	0.9803	0.476	(CTSA, GLB1, NEU1, PSAP)D	R_EX_chsterol[e]¯, R_EX_thymd[e]	0.8417	0.5965	(CTSA, GLB1, NEU1, PSAP)D	R_EX_gluside_hs[e]D	0.9803	0.4818	(CTSA, GLB1, NEU1, PSAP)D	R_EX_hista[e]¯	0.9803	0.5439	(CTSA, GLB1, NEU1, PSAP)D	R_EX_ethamp[e]¯	0.9803	0.5284
GMPR2¯	R_EX_fdp[e]¯	0.9803	0.3454	GMPR2D	R_EX_chsterol[e]¯, R_EX_his_L[e]D	0.8417	0.5837	GMPR2¯	R_EX_ahcys[e]¯	0.9803	0.3947	GMPR2D	R_EX_gln_L[e]D	0.9803	0.334	GMPR2D	R_EX_phe_L[e]D	0.9803	0.4231
CEPT1¯	R_EX_arg_L[e]D	0.8332	0.3541	CEPT1¯	R_EX_his_L[e]D	0.8413	0.5645	CEPT1D	R_EX_met_L[e]D	0.9803	0.5079	CEPT1D	R_EX_thr_L[e]D	0.9803	0.3352	CEPT1D	R_EX_thymd[e]D	0.9803	0.5821
PTDSS2D	R_EX_chsterol[e]D, R_EX_cytd[e]D	0.8694	0.4281	PTDSS2D	R_EX_chsterol[e]¯, R_EX_met_L[e]D	0.8417	0.5974	PTDSS2D	R_EX_gluside_hs[e]D	0.9803	0.4453	PTDSS2D	R_EX_CE0074[e]¯	0.9803	0.3896	PTDSS2¯	R_EX_agm[e]D	0.5642	0.3276
NSDHLD	R_EX_met_L[e]D	0.8334	0.4226	NSDHL¯	R_EX_chsterol[e]¯, R_EX_met_L[e]D	0.8417	0.6163	NSDHLD	R_EX_phe_L[e]D	0.9803	0.4384	NSDHL¯	R_EX_pe_hs[e]D	0.9803	0.4964	NSDHLD	R_EX_chsterol[e]¯, R_EX_trp_L[e]D	0.9803	0.5258
SLC27A4¯	R_EX_thymd[e]D	0.8335	0.4925	SLC27A4D	R_EX_34dhpha[e]¯	0.9803	0.5551	SLC27A4D	R_EX_dcyt[e]D	0.9803	0.5131	SLC27A4D	R_EX_ga1_hs[e]D	0.9803	0.4682	SLC27A4D	R_EX_eandrstrn[e]D	0.9803	0.5491
NEU3¯	R_EX_chsterol[e]D, R_EX_cytd[eD]	0.8694	0.423	NEU3D	R_EX_cholp[e]¯	0.8861	0.514	NEU3D	R_EX_dcyt[e]D	0.9803	0.5222	NEU3¯	R_EX_chsterol[e]D, R_EX_ga1_hs[e]D	0.9803	0.5604	NEU3D	R_EX_chsterol[e]¯, R_EX_trp_L[e]D	0.9803	0.5752
GLAD	R_EX_cytd[e]D	0.8694	0.4559	GLAD	R_EX_chsterol[e]¯, R_EX_lnlc[e]D	0.8417	0.6003	GLA¯	R_EX_his_L[e]D	0.9803	0.4419	GLAD	R_EX_chsterol[e]D, R_EX_trp_L[e]D	0.9803	0.5366	GLAD	R_EX_lys_L[e]D	0.9803	0.3758
SLC2A13¯	R_EX_pail_hs[e]­	0.9803	0.3663	SLC2A13D	R_EX_met_L[e]D	0.8417	0.6317	SLC2A13¯	R_EX_3dhdchol[e]¯	0.9803	0.5899	SLC2A13¯	R_EX_trp_L[e]D	0.9803	0.4828	SLC2A13D	R_EX_ga1_hs[e]D	0.9803	0.4608
TKTD	R_EX_thymd[e]D	0.8694	0.4753	TKTD	R_EX_met_L[e]	0.8417	0.4593	TKTD	R_EX_uchol[e]D	0.9803	0.5573	TKTD	R_EX_trp_L[e]D	0.9803	0.4284	TKTD	R_EX_trp_L[e]D	0.9803	0.5131
PTDSS1D	R_EX_trp_L[e]D	0.8334	0.4516	PTDSS1D	R_EX_met_L[e]D	0.8417	0.6148	PTDSS1¯	R_EX_2hatvacidgluc[e]D	0.9803	0.5649	PTDSS1¯	R_EX_met_L[e]D	0.9803	0.5158	PTDSS1D	R_EX_trp_L[e]D	0.9803	0.5319
RPED	R_EX_thymd[e]D	0.8694	0.4372	RPED	R_EX_trp_L[e]D	0.8417	0.4544	RPED	R_EX_3dhlchol[e]¯	0.9803	0.5703	RPED	R_EX_cytd[e]D	0.9803	0.4342	RPED	R_EX_asn_L[e]D	0.9803	0.3973
CTPS1¯	R_EX_ga1_hs[e]D	0.8115	0.4959	CTPS1D	R_EX_met_L[e]D	0.8417	0.6273	CTPS1D	R_EX_lca3s[e]¯	0.9803	0.6008	CTPS1D	R_EX_cytd[e]D	0.9803	0.49	CTPS1D	R_EX_lnlc[e]D	0.9803	0.4813
RPIAD	R_EX_trp_L[e]D	0.8694	0.5032	RPIAD	R_EX_met_L[e]D	0.8417	0.493	RPIAD	R_EX_tcdca3s[e]¯	0.9803	0.5761	RPIAD	R_EX_thymd[e]D	0.9803	0.4832	RPIAD	R_EX_trp_L[e]D	0.9803	0.3842
SLC29A2D	R_EX_trp_L[e]D	0.8384	0.4015	SLC29A2D	R_EX_C13856[e]D	0.8415	0.4912	SLC29A2D	R_EX_isochol[e]¯	0.9803	0.5371	SLC29A2D	R_EX_trp_L[e]D	0.9803	0.4777	SLC29A2D	R_EX_asn_L[e]D	0.8039	0.3842
SLC5A3D	R_EX_ga1_hs[e]D	0.8115	0.5009	SLC5A3D	R_EX_met_L[e]D	0.8417	0.6353	SLC5A3¯	R_EX_gdca3s[e]¯	0.9803	0.5594	SLC5A3¯	R_EX_met_L[e]D	0.9803	0.5282	SLC5A3D	R_EX_ga1_hs[e]D	0.9803	0.4648
GPD2D	R_EX_cytd[e]D	0.8694	0.4566	GPD2D	R_EX_his_L[e]D	0.8417	0.6143	GPD2D	R_EX_glyc[e]D	0.9803	0.5169	GPD2D	R_EX_chsterol[e]D, R_EX_trp_L[e]D	0.8351	0.5919	GPD2D	R_EX_trp_L[e]D	0.9803	0.5341
PRPS1L1¯	R_EX_thymd[e]D	0.8569	0.4039	PRPS1L1¯	R_EX_gd1a_hs[e]D	0.8569	0.3504	PRPS1L1D	R_EX_gluside_hs[e]D	0.9803	0.4734	PRPS1L1¯	R_EX_CE7172[e]¯	0.9803	0.3826	PRPS1L1D	R_EX_mi1p_D[e]D	0.9803	0.5506
PAICSD	R_EX_thymd[e]D	0.8334	0.4178	PAICSD	R_EX_cytd[e]D	0.8417	0.8417	PAICSD	R_EX_met_L[e]D	0.9803	0.4773	PAICSD	R_EX_5adtststerone[e]D	0.9803	0.5473	PAICSD	R_EX_chsterol[e]¯, R_EX_phe_L[e]D	0.9803	0.4054
PFASD	R_EX_cytd[e]D	0.8694	0.4482	PFAS¯	R_EX_hxan[e]D	0.8417	0.6078	PFASD	R_EX_met_L[e]D	0.9803	0.4859	PFASD	R_EX_estrones[e]D	0.9803	0.5459	PFASD	R_EX_mi1p_D[e]D	0.9803	0.5461
PPAT¯	R_EX_trp_L[e]D	0.8334	0.3959	PPAT¯	R_EX_val_L[e]D	0.8417	0.5219	PPATD	R_EX_met_L[e]D	0.9803	0.4784	PPATD	R_EX_oaa[e]D	0.9803	0.5354	PPATD	R_EX_val_L[e]D	0.9803	0.4003
ATICD	R_EX_chsterol[e]D, R_EX_met_L[e]D	0.8334	0.4146	ATICD	R_EX_chsterol[e]¯, R_EX_met_L[e]D	0.8417	0.614	ATICD	R_EX_his_L[e]D	0.9803	0.4784	ATICD	R_EX_ttdca[e]D	0.9803	0.539	ATICD	R_EX_val_L[e]D	0.9803	0.3885
GART¯	R_EX_ga1_hs[e]D	0.8115	0.48	GART¯	R_EX_gd1a_hs[e]D	0.8127	0.6151	GART¯	R_EX_gln_L[e]D	0.9803	0.3185	GARTD	¾	0.2589	0.2746	GARTD	R_EX_thymd[e]D	0.9803	0.5657
(RRM2B, RRM1, RRM2)D	R_EX_chsterol[e]D, R_EX_thymd[e]D	0.8334	0.4127	(RRM2B, RRM1, RRM2)D	R_EX_chsterol[e]¯, R_EX_thymd[e]D	0.8417	0.6233	(RRM2B, RRM1, RRM2)D	R_EX_chsterol[e]D, R_EX_trp_L[e]D	0.9803	0.4869	(RRM2B, RRM1, RRM2)D	R_EX_his_L[e]D	0.9803	0.391	(RRM2B, RRM1, RRM2)¯	R_EX_gua[e]¯	0.5642	0.5188
RRM2BD	R_EX_chsterol[e]D, R_EX_met_L[e]D	0.8332	0.4377	RRM2BD	R_EX_chsterol[e]¯, R_EX_met_L[e]D	0.8416	0.5408	RRM2BD	R_EX_thymd[e]D	0.9803	0.4831	RRM2BD	R_EX_chsterol[e]D, R_EX_pe_hs[e]D	0.9803	0.4807	RRM2BD	R_EX_ga1_hs[e]D	0.9803	0.4604
