# Supplementary material for: Identification of Anticancer Enzymes and Biomarkers for Hepatocellular Carcinoma through Constraint-Based Modeling
Source: Molecules. 2024 May 31;29(11):2594. doi: 10.3390/molecules29112594 (PMC11173608; doi:10.3390/molecules29112594)
Supplement: Supplementary file 1 [file molecules-29-02594-s001.zip › Supplementary File S4-DifferentialExpression-Exchange-reactions.xlsx]

## Sheet: DMEM
DMEM
########## Forward Fluxes vf for CA and HT models ##########
rxn	Mean_CA_vf	SDev_CA_vf	CA_vf_UFD_min	CA_vf_UFD_max	Mean_HT_vf	SDev_HT_vf	HT_vf_UFD_min	HT_vf_UFD_max	log2(CA/HT)_mean	Trend of CAHT
R_EX_crm_hs[e]	2.66445	0.0837858	2.5208	2.8072	1.1887e-12	6.7564e-12	0	6.64055e-11	40.1469	3
R_EX_oaa[e]	0.378497	0.442208	0	0.999556	0	0	0	0	38.4615	3
R_EX_argalaala[e]	0	0	0	0	0.300168	0.298228	0	0.666667	-38.127	-3
R_EX_acgal[e]	2.66489	0.0840401	2.52081	2.80808	0	0	0	0	41.2772	3
R_EX_acac[e]	0	0	0	0	0.659621	1.27768	0	4.22107	-39.2628	-3
R_EX_akg[e]	0	0	0	0	1.52023	1.2305	0	4.25184	-40.4674	-3
R_EX_fum[e]	0	0	0	0	1.59593	0.955582	0.00729754	3.67291	-40.5375	-3
R_EX_mal_L[e]	0.614967	0.44185	0	0.999923	0	0	0	0	39.1617	3
R_EX_for[e]	0.000514619	0.000296647	6.04846e-06	0.00102005	0	0	0	0	28.9389	3
R_EX_cit[e]	0	0	0	0	0.619464	0.557745	0	1.86866	-39.1722	-3
R_EX_ura[e]	1.53527	0.0594967	1.4339	1.63727	9.80182	0.443441	9.2176	10.8736	-2.67455	-3
R_EX_pyr[e]	9.0617	0.441121	8.43137	9.4621	0.956298	0.834575	0	2.56426	3.24425	3
R_EX_3hpvstet[e]	0	0	0	0	1.35124	1.71515	0	5.22667	-40.2974	-3
########## Backward Fluxes vb for CA and HT models ##########
rxn	Mean_CA_vb	SDev_CA_vb	CA_vb_UFD_min	CA_vb_UFD_max	Mean_HT_vb	SDev_HT_vb	HT_vb_UFD_min	HT_vb_UFD_max	log2(CA/HT)_mean	Trend of CAHT
R_EX_chol[e]	0.00573427	0.00330546	6.73964e-05	0.0113662	1.83974e-09	2.3502e-10	1.44262e-09	2.33152e-09	21.5709	3
R_EX_dag_hs[e]	0.00669	0.00385638	7.86294e-05	0.0132605	2.45051e-09	1.83272e-10	1.88943e-09	2.82697e-09	21.3799	3
R_EX_gthrd[e]	0.00117476	0.00067718	1.38073e-05	0.00232855	2.2941e-12	3.26864e-11	0	4.6571e-10	28.4098	3
R_EX_hco3[e]	1.75188e-18	2.48983e-17	0	4e-16	0.0488875	0.17033	0	1.00262	-35.5087	-1
R_EX_inost[e]	0.000588126	0.000339019	6.9124e-06	0.00116575	1.7465e-10	1.79181e-10	0	9.6175e-10	21.675	3
R_EX_lnlc[e]	0.0112218	0.000270422	0.0107582	0.0116826	0.110038	0.118296	0	0.389957	-3.29362	-1
R_EX_asn_L[e]	0.00704855	0.00406307	8.28435e-05	0.0139712	2.79597e-09	5.45513e-11	2.66321e-09	3.53601e-09	21.265	3
R_EX_cytd[e]	1.53784	0.0580147	1.439	1.6373	9.80182	0.443441	9.2176	10.8736	-2.67214	-3
R_EX_glu_L[e]	0.0191407	0.0110334	0.000224965	0.0379396	0.873811	0.297491	3.85872e-09	1	-5.51261	-1
R_EX_ile_L[e]	0.00721638	0.00415981	8.4816e-05	0.0143039	2.86078e-09	0	2.86078e-09	2.86078e-09	21.2659	3
R_EX_leu_L[e]	0.0137615	0.00793265	0.000161742	0.0272772	5.45544e-09	0	5.45544e-09	5.45544e-09	21.2662	3
R_EX_lys_L[e]	0.0149362	0.00860982	0.000175549	0.0296057	5.92114e-09	0	5.92114e-09	5.92114e-09	21.2662	3
R_EX_met_L[e]	0.00385991	0.00222501	4.53666e-05	0.0076509	1.2219e-09	6.17849e-10	0	2.36079e-09	21.5898	3
R_EX_pi[e]	0.0313204	0.0180543	0.000368117	0.0620815	1.19296e-08	4.14595e-10	9.8669e-09	1.38327e-08	21.324	3
R_EX_pro_L[e]	0.010405	0.00599785	0.000122293	0.0206242	4.12484e-09	0	4.12484e-09	4.12484e-09	21.2661	3
R_EX_thymd[e]	0.000330223	0.000190354	3.8812e-06	0.00065455	3.21996e-11	7.97321e-11	0	6.1569e-10	23.2458	3
R_EX_val_L[e]	0.00889459	0.00512719	0.00010454	0.0176303	3.52607e-09	0	3.52607e-09	3.52607e-09	21.266	3
R_EX_gly[e]	0.0166093	0.00957428	0.000195214	0.0329221	5.2375e-09	8.731e-10	0	6.24575e-09	21.5963	3
R_EX_his_L[e]	0.00318862	0.00183805	3.74767e-05	0.0063203	1.26406e-09	0	1.26406e-09	1.26406e-09	21.2653	3
R_EX_thr_L[e]	0.00788767	0.00454677	9.27059e-05	0.0156345	3.1269e-09	0	3.1269e-09	3.1269e-09	21.266	3
R_EX_gln_L[e]	1	0	1	1	3.25421e-09	1.37852e-10	2.19104e-09	4.15559e-09	28.1946	3
R_EX_phe_L[e]	0.00654508	0.00377285	7.69261e-05	0.0129733	3.36812e-09	8.13159e-10	2.59466e-09	4.6591e-09	20.8896	3
R_EX_tyr_L[e]	0.00402773	0.00232175	4.7339e-05	0.00798355	8.3375e-10	7.99542e-10	0	1.59671e-09	22.2021	3
R_EX_arg_L[e]	0.00906241	0.00522393	0.000106513	0.017963	0.300168	0.298228	3.5926e-09	0.666667	-5.04973	-1
R_EX_hxan[e]	0.00284788	0.00164163	3.34718e-05	0.0056449	1.47363e-11	9.82634e-11	0	9.9715e-10	27.4312	3
R_EX_trp_L[e]	0.000335647	0.00019348	3.94495e-06	0.0006653	1.31094e-10	1.60953e-11	0	1.3306e-10	21.277	3
R_EX_ga1_hs[e]	2.66489	0.0840401	2.52081	2.80808	2.7865e-12	1.8144e-11	0	1.7486e-10	39.3564	3
R_EX_3hpvs[e]	0	0	0	0	1.35124	1.71515	0	5.22667	-40.2974	-3
DMEM+cholesterol
########## Forward Fluxes vf for CA and HT models ##########
rxn	Mean_CA_vf	SDev_CA_vf	CA_vf_UFD_min	CA_vf_UFD_max	Mean_HT_vf	SDev_HT_vf	HT_vf_UFD_min	HT_vf_UFD_max	log2(CA/HT)_mean	Trend of CAHT
R_EX_crm_hs[e]	2.64896	0.0849087	2.51978	2.80028	2.9202e-12	2.57923e-11	0	3.596e-10	39.2976	3
R_EX_oaa[e]	0.370381	0.443719	0	0.999835	0	0	0	0	38.4302	3
R_EX_argalaala[e]	0	0	0	0	0.29366	0.300048	0	0.666667	-38.0954	-3
R_EX_acgal[e]	2.64936	0.0851727	2.51979	2.80115	3.9723e-12	4.5933e-11	0	6.31518e-10	38.9549	3
R_EX_acac[e]	0	0	0	0	0.557693	1.15253	0	4.22107	-39.0207	-3
R_EX_akg[e]	0	0	0	0	1.48515	1.32946	0	4.31123	-40.4337	-3
R_EX_fum[e]	0	0	0	0	1.67304	0.974664	0.0273213	3.6431	-40.6056	-3
R_EX_mal_L[e]	0.623636	0.442793	0	0.999968	0	0	0	0	39.1819	3
R_EX_cit[e]	0	0	0	0	0.584775	0.566001	6.92175e-11	1.89372	-39.0891	-3
R_EX_ura[e]	1.54575	0.0606335	1.43769	1.63799	9.80183	0.424113	9.21893	10.8528	-2.66474	-3
R_EX_pyr[e]	9.0708	0.440589	8.43428	9.46225	0.987839	0.793873	0	2.5	3.19888	3
R_EX_3hpvstet[e]	0	0	0	0	1.20949	1.61511	0	5.22667	-40.1375	-3
########## Forward Fluxes vb for CA and HT models ##########
rxn	Mean_CA_vb	SDev_CA_vb	CA_vb_UFD_min	CA_vb_UFD_max	Mean_HT_vb	SDev_HT_vb	HT_vb_UFD_min	HT_vb_UFD_max	log2(CA/HT)_mean	Trend of CAHT
R_EX_chol[e]	0.00524936	0.00343223	2.7878e-05	0.0113662	1.83463e-09	2.72876e-10	0	2.78597e-09	21.4474	3
R_EX_chsterol[e]	0.000471101	0.000308024	2.5019e-06	0.00102005	1.82618e-10	6.16413e-11	0	2.0401e-10	21.2909	3
R_EX_dag_hs[e]	0.00612427	0.00400428	3.25244e-05	0.0132605	2.40829e-09	1.88106e-10	1.88943e-09	2.82697e-09	21.2775	3
R_EX_gthrd[e]	0.00107542	0.000703151	5.71129e-06	0.00232855	7.75101e-20	1.10435e-18	0	1.57346e-17	30.0023	3
R_EX_hco3[e]	0	1.85162e-20	0	1.0842e-19	0.0453995	0.161933	0	0.973055	-35.402	-1
R_EX_inost[e]	0.000538391	0.000352021	2.85926e-06	0.00116575	1.65023e-10	1.839e-10	0	1.0117e-09	21.6288	3
R_EX_lnlc[e]	0.0104932	0.000169651	0.0101909	0.0107513	0.112673	0.117919	0	0.372991	-3.42461	-1
R_EX_asn_L[e]	0.0064525	0.00421889	3.42676e-05	0.0139712	2.79425e-09	1.01538e-18	2.79425e-09	2.79425e-09	21.1384	3
R_EX_cytd[e]	1.54811	0.0590946	1.44279	1.63801	9.80183	0.424113	9.21893	10.8528	-2.66255	-3
R_EX_glu_L[e]	0.0175221	0.0114566	9.30552e-05	0.0379396	0.881186	0.279474	3.85872e-09	1	-5.6522	-1
R_EX_ile_L[e]	0.00660613	0.00431934	3.50835e-05	0.0143039	2.86078e-09	0	2.86078e-09	2.86078e-09	21.1385	3
R_EX_leu_L[e]	0.0125977	0.00823688	6.69034e-05	0.0272772	5.45544e-09	0	5.45544e-09	5.45544e-09	21.1387	3
R_EX_lys_L[e]	0.0136731	0.00894002	7.26145e-05	0.0296057	5.92114e-09	0	5.92114e-09	5.92114e-09	21.1387	3
R_EX_met_L[e]	0.0035335	0.00231034	1.87655e-05	0.0076509	1.21587e-09	6.19315e-10	0	1.66109e-09	21.4695	3
R_EX_pi[e]	0.0286718	0.0187467	0.000152269	0.0620815	1.18971e-08	4.33152e-10	9.53557e-09	1.34888e-08	21.2005	3
R_EX_pro_L[e]	0.00952511	0.00622788	5.05854e-05	0.0206242	4.12484e-09	0	4.12484e-09	4.12484e-09	21.1386	3
R_EX_thymd[e]	0.000302298	0.000197654	1.60543e-06	0.00065455	3.16952e-11	7.89411e-11	0	4.98857e-10	23.1404	3
R_EX_val_L[e]	0.00814242	0.00532383	4.32423e-05	0.0176303	3.52607e-09	0	3.52607e-09	3.52607e-09	21.1386	3
R_EX_gly[e]	0.0152048	0.00994147	8.07488e-05	0.0329221	5.17526e-09	9.93226e-10	0	5.84906e-09	21.4861	3
R_EX_his_L[e]	0.00291898	0.00190854	1.55019e-05	0.0063203	1.26406e-09	0	1.26406e-09	1.26406e-09	21.1378	3
R_EX_thr_L[e]	0.00722066	0.00472114	3.83471e-05	0.0156345	3.1269e-09	0	3.1269e-09	3.1269e-09	21.1385	3
R_EX_gln_L[e]	1	0	1	1	3.2626e-09	2.31767e-11	3.25996e-09	3.52719e-09	28.1909	3
R_EX_phe_L[e]	0.00599161	0.00391754	3.18199e-05	0.0129733	3.39367e-09	8.06248e-10	2.59466e-09	4.65708e-09	20.7512	3
R_EX_tyr_L[e]	0.00368713	0.00241079	1.95814e-05	0.00798355	8.02288e-10	8.00319e-10	0	1.59671e-09	22.1301	3
R_EX_arg_L[e]	0.00829606	0.00542428	4.40582e-05	0.017963	0.29366	0.300048	3.5926e-09	0.666667	-5.14558	-1
R_EX_hxan[e]	0.00260705	0.00170459	1.38454e-05	0.0056449	1.82798e-11	1.17646e-10	0	1.12898e-09	27.0108	3
R_EX_trp_L[e]	0.000307263	0.0002009	1.6318e-06	0.0006653	1.32404e-10	9.339e-12	0	1.3306e-10	21.1352	3
R_EX_ga1_hs[e]	2.64936	0.0851727	2.51979	2.80115	6.6411e-12	5.90383e-11	0	6.31518e-10	38.335	3
R_EX_3hpvs[e]	0	0	0	0	1.20949	1.61511	0	5.22667	-40.1375	-3

## Sheet: HAM
HAM
########## Forward Fluxes vf for CA and HT models ##########
rxn	Mean_CA_vf	SDev_CA_vf	CA_vf_UFD_min	CA_vf_UFD_max	Mean_HT_vf	SDev_HT_vf	HT_vf_UFD_min	HT_vf_UFD_max	log2(CA/HT)_mean	Trend of CAHT
R_EX_arachd[e]	0.00699331	0.00412161	2.59625e-07	0.0139892	0	0	0	0	32.7033	3
R_EX_lipoate[e]	1	0	1	1	0	0	0	0	39.8631	3
R_EX_crm_hs[e]	3.46902	0.0341011	3.41117	3.52691	0	0	0	0	41.6577	3
R_EX_argalaala[e]	0	0	0	0	0.216051	0.277746	0	0.666667	-37.6526	-3
R_EX_acgal[e]	3.47609	0.0382657	3.41117	3.54104	0	0	0	0	41.6606	3
R_EX_acnam[e]	6.95218	0.0765313	6.82233	7.08208	0	0	0	0	42.6606	3
R_EX_acac[e]	0	0	0	0	0.535532	1.13969	0	4.22107	-38.9622	-3
R_EX_akg[e]	0	0	0	0	1.56619	1.47017	0	4.24378	-40.5104	-3
R_EX_fum[e]	0	0	0	0	1.34899	0.835094	0	3.30718	-40.295	-3
R_EX_succ[e]	0.00167177	0.000985284	6.20642e-08	0.00334415	0	0	0	0	30.6387	3
R_EX_cys_L[e]	0.00582924	0.00343555	2.16409e-07	0.0116606	0	0	0	0	32.4407	3
R_EX_nh4[e]	0.00300768	0.00177262	1.11659e-07	0.00601645	9.8962	0.475212	9.25492	10.8581	-11.684	-3
R_EX_cit[e]	0	0	0	0	0.504441	0.511714	0	1.9102	-38.8759	-3
R_EX_ura[e]	0.00282194	0.00166315	1.04764e-07	0.0056449	9.8962	0.475212	9.25492	10.8581	-11.776	-3
R_EX_pyr[e]	9.42583	0.0869508	9.27831	9.57342	0.962531	0.803168	0	2.53102	3.29172	3
R_EX_sphings[e]	0.00662907	0.00390694	2.46103e-07	0.0132605	0	0	0	0	32.6262	3
R_EX_3hpvstet[e]	0	0	0	0	1.08527	1.60082	0	5.22667	-39.9812	-3
########## Backward Fluxes vb for CA and HT models ##########
rxn	Mean_CA_vb	SDev_CA_vb	CA_vb_UFD_min	CA_vb_UFD_max	Mean_HT_vb	SDev_HT_vb	HT_vb_UFD_min	HT_vb_UFD_max	log2(CA/HT)_mean	Trend of CAHT
R_EX_chol[e]	0.00429795	0.00253306	1.5956e-07	0.00859745	0	0	0	0	32.001	3
R_EX_chsterol[e]	0.000509933	0.000300536	1.89311e-08	0.00102005	0	0	0	0	28.9257	3
R_EX_gthrd[e]	0.00699331	0.00412161	2.59625e-07	0.0139892	0	0	0	0	32.7033	3
R_EX_hco3[e]	0	0	0	0	0.00637217	0.0378112	0	0.270516	-32.5691	-3
R_EX_inost[e]	0.00058277	0.000343464	2.16352e-08	0.00116575	0	0	0	0	29.1184	3
R_EX_lipoate[e]	1	0	1	1	0	0	0	0	39.8631	3
R_EX_lnlc[e]	0.00662907	0.00390694	2.46103e-07	0.0132605	0	0	0	0	32.6262	3
R_EX_asn_L[e]	0.00698436	0.00411634	2.59293e-07	0.0139712	0	0	0	0	32.7015	3
R_EX_cytd[e]	0.00536958	0.00316464	1.99344e-07	0.0107411	9.8962	0.475212	9.25492	10.8581	-10.8479	-3
R_EX_glu_L[e]	0.0131371	0.00774255	4.87712e-07	0.026279	0.80949	0.369488	0	1	-5.9453	-1
R_EX_ile_L[e]	0.00715066	0.00421435	2.65466e-07	0.0143039	0	0	0	0	32.7354	3
R_EX_leu_L[e]	0.0136361	0.00803666	5.06238e-07	0.0272772	0	0	0	0	33.6667	3
R_EX_lys_L[e]	0.0148002	0.0087227	5.49453e-07	0.0296057	0	0	0	0	33.7849	3
R_EX_met_L[e]	0.00382476	0.00225418	1.41993e-07	0.0076509	0	0	0	0	31.8327	3
R_EX_pro_L[e]	0.0103102	0.00607649	3.82765e-07	0.0206242	0	0	0	0	33.2634	3
R_EX_thymd[e]	0.000327216	0.00019285	1.21478e-08	0.00065455	0	0	0	0	28.2857	3
R_EX_val_L[e]	0.00881358	0.00519442	3.27202e-07	0.0176303	0	0	0	0	33.0371	3
R_EX_gly[e]	0.00647653	0.00381704	2.4044e-07	0.0129554	0	0	0	0	32.5926	3
R_EX_his_L[e]	0.00315958	0.00186214	1.17299e-07	0.0063203	0	0	0	0	31.5571	3
R_EX_thr_L[e]	0.00781584	0.00460638	2.90161e-07	0.0156345	0	0	0	0	32.8638	3
R_EX_gln_L[e]	0.00814842	0.0048024	3.02508e-07	0.0162998	0	0	0	0	32.9239	3
R_EX_phe_L[e]	0.00648548	0.00382231	2.40772e-07	0.0129733	0	0	0	0	32.5946	3
R_EX_tyr_L[e]	0.00399105	0.00235219	1.48167e-07	0.00798355	0	0	0	0	31.8941	3
R_EX_arg_L[e]	0.00897987	0.00529242	3.33376e-07	0.017963	0.216051	0.277746	0	0.666667	-4.58853	-1
R_EX_etha[e]	0.0013841	0.00081574	5.13844e-08	0.0027687	0	0	0	0	30.3663	3
R_EX_hxan[e]	0.00282194	0.00166315	1.04764e-07	0.0056449	0	0	0	0	31.394	3
R_EX_trp_L[e]	0.00033259	0.000196017	1.23473e-08	0.0006653	0	0	0	0	28.3092	3
R_EX_3hpvs[e]	0	0	0	0	1.08527	1.60082	0	5.22667	-39.9812	-3
HAM-cholesterol
########## Forward Fluxes vf for CA and HT models ##########
rxn	Mean_CA_vf	SDev_CA_vf	CA_vf_UFD_min	CA_vf_UFD_max	Mean_HT_vf	SDev_HT_vf	HT_vf_UFD_min	HT_vf_UFD_max	log2(CA/HT)_mean	Trend of CAHT
R_EX_arachd[e]	0.00713593	0.00410871	0.000192734	0.0139892	0	0	0	0	32.7325	3
R_EX_lipoate[e]	1	0	1	1	0	0	0	0	39.8631	3
R_EX_crm_hs[e]	3.47226	0.0351765	3.41281	3.53093	0	0	0	0	41.659	3
R_EX_argalaala[e]	0	0	0	0	0.231642	0.282337	0	0.666667	-37.7531	-3
R_EX_acgal[e]	3.47947	0.039328	3.41301	3.54507	0	0	0	0	41.662	3
R_EX_acnam[e]	6.95894	0.078656	6.82602	7.09013	0	0	0	0	42.662	3
R_EX_acac[e]	0	0	0	0	0.586889	1.1035	0	4.22107	-39.0943	-3
R_EX_akg[e]	0	0	0	0	1.58974	1.4308	0	4.22981	-40.5319	-3
R_EX_fum[e]	0	0	0	0	1.34039	0.850267	0	3.1527	-40.2858	-3
R_EX_succ[e]	0.00170587	0.000982199	4.60737e-05	0.00334415	0	0	0	0	30.6679	3
R_EX_cys_L[e]	0.00594813	0.0034248	0.000160653	0.0116606	0	0	0	0	32.4698	3
R_EX_for[e]	0.000520332	0.000299596	1.40536e-05	0.00102005	0	0	0	0	28.9549	3
R_EX_nh4[e]	0.00306902	0.00176707	8.28911e-05	0.00601645	9.85588	0.445729	9.25492	10.8509	-11.649	-3
R_EX_cit[e]	0	0	0	0	0.576055	0.565194	0	1.90192	-39.0674	-3
R_EX_ura[e]	0.00287949	0.00165795	7.77721e-05	0.0056449	9.85588	0.445729	9.25492	10.8509	-11.741	-3
R_EX_pyr[e]	9.43402	0.0896618	9.28251	9.58358	0.975763	0.810513	0	2.52708	3.27327	3
R_EX_sphings[e]	0.00676427	0.00389471	0.000182696	0.0132605	0	0	0	0	32.6553	3
R_EX_3hpvstet[e]	0	0	0	0	1.19293	1.62141	0	5.22667	-40.1176	-3
########## Backward Fluxes vb for CA and HT models ##########
rxn	Mean_CA_vb	SDev_CA_vb	CA_vb_UFD_min	CA_vb_UFD_max	Mean_HT_vb	SDev_HT_vb	HT_vb_UFD_min	HT_vb_UFD_max	log2(CA/HT)_mean	Trend of CAHT
R_EX_chol[e]	0.0043856	0.00252513	0.000118451	0.00859745	0	0	0	0	32.0301	3
R_EX_gthrd[e]	0.00713593	0.00410871	0.000192734	0.0139892	0	0	0	0	32.7325	3
R_EX_hco3[e]	0	0	0	0	0.00571223	0.0283059	0	0.245352	-32.4114	-3
R_EX_inost[e]	0.000594654	0.000342389	1.6061e-05	0.00116575	0	0	0	0	29.1475	3
R_EX_lipoate[e]	1	0	1	1	0	0	0	0	39.8631	3
R_EX_lnlc[e]	0.00676427	0.00389471	0.000182696	0.0132605	0	0	0	0	32.6553	3
R_EX_asn_L[e]	0.0071268	0.00410345	0.000192488	0.0139712	0	0	0	0	32.7306	3
R_EX_cytd[e]	0.00547908	0.00315473	0.000147985	0.0107411	9.85588	0.445729	9.25492	10.8509	-10.8128	-3
R_EX_glu_L[e]	0.013405	0.0077183	0.000362056	0.0262789	0.788531	0.387471	0	1	-5.87832	-1
R_EX_ile_L[e]	0.00729648	0.00420115	0.000197071	0.0143039	0	0	0	0	32.7646	3
R_EX_leu_L[e]	0.0139142	0.0080115	0.000375809	0.0272772	0	0	0	0	33.6958	3
R_EX_lys_L[e]	0.015102	0.00869539	0.00040789	0.0296057	0	0	0	0	33.814	3
R_EX_met_L[e]	0.00390276	0.00224712	0.00010541	0.0076509	0	0	0	0	31.8618	3
R_EX_pro_L[e]	0.0105205	0.00605747	0.000284148	0.0206242	0	0	0	0	33.2925	3
R_EX_thymd[e]	0.000333889	0.000192246	9.018e-06	0.00065455	0	0	0	0	28.3148	3
R_EX_val_L[e]	0.00899332	0.00517815	0.000242901	0.0176303	0	0	0	0	33.0662	3
R_EX_gly[e]	0.00660861	0.00380509	0.000178492	0.0129554	0	0	0	0	32.6217	3
R_EX_his_L[e]	0.00322401	0.00185631	8.70774e-05	0.0063203	0	0	0	0	31.5862	3
R_EX_thr_L[e]	0.00797523	0.00459196	0.000215403	0.0156345	0	0	0	0	32.8929	3
R_EX_gln_L[e]	0.0083146	0.00478736	0.000224569	0.0162998	0	0	0	0	32.953	3
R_EX_phe_L[e]	0.00661774	0.00381035	0.000178738	0.0129733	0	0	0	0	32.6237	3
R_EX_tyr_L[e]	0.00407245	0.00234482	0.000109993	0.00798355	0	0	0	0	31.9232	3
R_EX_arg_L[e]	0.00916301	0.00527585	0.000247484	0.017963	0.231642	0.282337	0	0.666667	-4.65993	-1
R_EX_etha[e]	0.00141233	0.000813186	3.81455e-05	0.0027687	0	0	0	0	30.3954	3
R_EX_hxan[e]	0.00287949	0.00165795	7.77721e-05	0.0056449	0	0	0	0	31.4232	3
R_EX_trp_L[e]	0.000339373	0.000195403	9.16611e-06	0.0006653	0	0	0	0	28.3383	3
R_EX_3hpvs[e]	0	0	0	0	1.19293	1.62141	0	5.22667	-40.1176	-3

## Sheet: HPLM
HPLM
########## Forward Fluxes vf for CA and HT models ##########
rxn	Mean_CA_vf	SDev_CA_vf	CA_vf_UFD_min	CA_vf_UFD_max	Mean_HT_vf	SDev_HT_vf	HT_vf_UFD_min	HT_vf_UFD_max	log2(CA/HT)_mean	Trend of CAHT
R_EX_bhb[e]	0	0	0	0	0.609865	1.27621	0	4.58904	-39.1497	-3
R_EX_dag_hs[e]	0.000462043	0.000256817	3.92903e-06	0.0008743	9.23818e-11	1.70472e-10	0	9.82085e-10	22.2384	3
R_EX_glyc_S[e]	0.00738592	0.0195087	0	0.0666667	0	0	0	0	32.7821	3
R_EX_Rtotal[e]	0.0012129	0.000674166	1.0314e-05	0.00229511	0	0	0	0	30.1758	3
R_EX_crm_hs[e]	0	0	0	0	12.6684	0.40752	11.8422	13.9403	-43.5263	-3
R_EX_oaa[e]	0.0237211	0.0367177	0	0.1	0.494867	0.43354	0	1.35769	-4.3828	-1
R_EX_acac[e]	0	0	0	0	0.254471	0.463511	0	1.29944	-37.8887	-3
R_EX_akg[e]	0	0	0	0	0.385707	0.374515	0	1.10999	-38.4887	-3
R_EX_cgly[e]	0	0	0	0	0.0370473	0.114701	0	0.46613	-35.1086	-3
R_EX_mal_L[e]	0.313931	0.036599	0.235167	0.341473	0.0458553	0.0816964	0	0.315063	2.77529	2
R_EX_orn[e]	0.0293337	0.0229687	0	0.0818904	0	0	0	0	34.7718	3
R_EX_so4[e]	0.0265513	0.014758	0.000225782	0.0502418	5.7381e-12	6.96351e-11	0	9.8464e-10	31.8757	3
R_EX_urea[e]	0.0293337	0.0229687	0	0.0818904	0	0	0	0	34.7718	3
R_EX_gly[e]	0.048271	0.025928	0.000364807	0.0907852	0	0	0	0	35.4904	3
R_EX_cys_L[e]	0.0347285	0.0186847	0.000249647	0.0674706	1.103e-09	1.8991e-09	0	6.46077e-09	24.9069	3
R_EX_ala_L[e]	1.23146	0.0487782	1.15377	1.33023	0	0	0	0	40.1635	3
R_EX_for[e]	0.000440837	0.000348754	0	0.00102005	4.9167e-12	4.20886e-11	0	5.2461e-10	26.1509	2
R_EX_nh4[e]	0.337113	0.00210059	0.333365	0.340485	2.97649	0.981127	0.107383	4.38267	-3.14231	-1
R_EX_ac[e]	0.00183382	0.00101929	1.55941e-05	0.00347005	6.555e-13	9.3389e-12	0	1.33059e-10	30.045	3
R_EX_cit[e]	0	0	0	0	1.36816	1.05577	0.0238629	2.9637	-40.3154	-3
R_EX_etha[e]	0.00600669	0.00333869	5.10785e-05	0.0113662	1.90496e-09	1.50758e-10	1.60292e-09	2.30237e-09	21.5876	3
R_EX_pyr[e]	0.632962	0.0406223	0.567284	0.690559	0	0	0	0	39.2033	3
R_EX_3hpvstet[e]	0	0	0	0	1.47438	1.79626	0	5.72667	-40.4232	-3
########## Backward Fluxes vb for CA and HT models ##########
rxn	Mean_CA_vb	SDev_CA_vb	CA_vb_UFD_min	CA_vb_UFD_max	Mean_HT_vb	SDev_HT_vb	HT_vb_UFD_min	HT_vb_UFD_max	log2(CA/HT)_mean	Trend of CAHT
R_EX_chol[e]	0.00454351	0.00252541	3.86362e-05	0.00859745	1.71877e-09	1.23653e-10	1.52207e-09	2.30534e-09	21.3332	3
R_EX_inost[e]	0.000616066	0.000342427	5.23878e-06	0.00116575	1.42307e-10	1.30135e-10	0	7.96002e-10	22.0355	3
R_EX_pe_hs[e]	0.00746986	0.00415197	6.35207e-05	0.0141348	2.57334e-09	1.97885e-10	2.15666e-09	3.43019e-09	21.4684	3
R_EX_asn_L[e]	0.00738341	0.00410391	6.27855e-05	0.0139712	2.79425e-09	0	2.79425e-09	2.79425e-09	21.3329	3
R_EX_dcyt[e]	0.0026932	0.00149696	2.29019e-05	0.0050962	2.20429e-10	3.56575e-10	0	1.41911e-09	23.536	3
R_EX_gal[e]	13.4189	0.169341	13.1113	13.692	4.0594e-12	5.7838e-11	0	8.24065e-10	41.2704	3
R_EX_glu_L[e]	0	0	0	0	0.97505	0.122303	0.101417	1	-39.8267	-3
R_EX_ile_L[e]	0.0075592	0.00420162	6.42804e-05	0.0143039	2.865e-09	6.01725e-11	2.86078e-09	3.71811e-09	21.3308	3
R_EX_leu_L[e]	0.0144152	0.0080124	0.000122581	0.0272772	5.45446e-09	1.03873e-11	5.32238e-09	5.45544e-09	21.3334	3
R_EX_lys_L[e]	0.0156458	0.00869637	0.000133045	0.0296057	5.92114e-09	0	5.92114e-09	5.92114e-09	21.3332	3
R_EX_met_L[e]	0.00404328	0.00224737	3.43825e-05	0.0076509	1.53018e-09	0	1.53018e-09	1.53018e-09	21.3325	3
R_EX_pro_L[e]	0.0108993	0.00605815	9.26833e-05	0.0206242	4.12484e-09	0	4.12484e-09	4.12484e-09	21.333	3
R_EX_ser_L[e]	0.988279	0.018072	0.947618	1	0.032573	0.0710939	3.21475e-09	0.324109	4.92317	3
R_EX_succ[e]	0	0	0	0	0.442273	0.493737	0	1	-38.6861	-3
R_EX_thymd[e]	0.000345911	0.000192267	2.94149e-06	0.00065455	4.06409e-11	1.71853e-10	0	1.15015e-09	22.9859	3
R_EX_val_L[e]	0.00931714	0.00517873	7.92292e-05	0.0176303	0.387362	0.427359	3.52607e-09	1	-5.37765	-1
R_EX_ala_L[e]	0	0	0	0	0.707505	0.334821	6.34092e-09	1	-39.3639	-3
R_EX_his_L[e]	0.0033401	0.00185652	2.84029e-05	0.0063203	1.26406e-09	0	1.26406e-09	1.26406e-09	21.3323	3
R_EX_thr_L[e]	0.00826239	0.00459247	7.026e-05	0.0156345	3.1269e-09	0	3.1269e-09	3.1269e-09	21.3329	3
R_EX_phe_L[e]	0.00685602	0.00381077	5.83008e-05	0.0129733	2.60646e-09	9.65713e-11	2.59466e-09	3.39301e-09	21.3263	3
R_EX_tyr_L[e]	0.00421908	0.00234509	3.58774e-05	0.00798355	1.57311e-09	1.93143e-10	0	1.59671e-09	21.354	3
R_EX_arg_L[e]	0.0388267	0.0185272	0.0130452	0.0822365	3.5926e-09	3.31813e-19	3.5926e-09	3.5926e-09	23.3651	3
R_EX_glyc[e]	0.000385044	0.000214019	3.27426e-06	0.0007286	0.0382266	0.0756527	0	0.330466	-6.63341	-1
R_EX_hxan[e]	0.00298317	0.00165813	2.53677e-05	0.0056449	4.68735e-10	7.69713e-10	0	1.82301e-09	22.5985	3
R_EX_trp_L[e]	0.000351592	0.000195425	2.9898e-06	0.0006653	1.3306e-10	0	1.3306e-10	1.3306e-10	21.3226	3
R_EX_gluside_hs[e]	0.00167494	0.000930982	1.42431e-05	0.00316941	12.6684	0.40752	11.8422	13.9403	-12.8848	-3
R_EX_3hpvs[e]	0	0	0	0	1.47438	1.79626	0	5.72667	-40.4232	-3
HPLM+cholesterol
########## Forward Fluxes vf for CA and HT models ##########
rxn	Mean_CA_vf	SDev_CA_vf	CA_vf_UFD_min	CA_vf_UFD_max	Mean_HT_vf	SDev_HT_vf	HT_vf_UFD_min	HT_vf_UFD_max	log2(CA/HT)_mean	Trend of CAHT
R_EX_bhb[e]	0	0	0	0	0.603631	1.28774	0	4.58904	-39.1349	-3
R_EX_dag_hs[e]	0.000434932	0.000264577	1.25254e-05	0.0008743	7.16028e-11	1.57888e-10	0	9.32595e-10	22.5143	3
R_EX_glyc_S[e]	0.00652704	0.0186227	0	0.0666667	0	0	0	0	32.6038	3
R_EX_crm_hs[e]	0	0	0	0	12.6215	0.409071	11.8372	13.8473	-43.521	-3
R_EX_oaa[e]	0.0221589	0.0425125	0	0.35094	0.535354	0.453526	0	1.36291	-4.59453	-1
R_EX_acac[e]	0	0	0	0	0.240986	0.455356	0	1.35671	-37.8102	-3
R_EX_akg[e]	0	0	0	0	0.413843	0.388615	0	1.12258	-38.5903	-3
R_EX_cgly[e]	0	0	0	0	0.0439417	0.122107	0	0.46239	-35.3549	-3
R_EX_mal_L[e]	0.321684	0.0418876	1.503e-13	0.351158	0.0380775	0.0713674	0	0.307375	3.07863	2
R_EX_orn[e]	0.0225234	0.0249493	0	0.0815527	0	0	0	0	34.3907	3
R_EX_so4[e]	0.0238517	0.0145094	0.000686894	0.0479466	0	0	0	0	34.4734	3
R_EX_urea[e]	0.0225234	0.0249493	0	0.0815527	0	0	0	0	34.3907	3
R_EX_gly[e]	0.042379	0.0236558	0.00113009	0.0788829	0	0	0	0	35.3026	3
R_EX_cys_L[e]	0.0307729	0.0168018	0.000795853	0.0555522	1.33078e-09	1.99455e-09	0	5.05114e-09	24.4618	3
R_EX_ala_L[e]	1.249	0.0407869	1.18673	1.33091	0	0	0	0	40.1839	3
R_EX_nh4[e]	0.343335	0.00565469	0.333639	0.350336	3.03954	0.946893	0.274888	4.36797	-3.14617	-1
R_EX_ac[e]	0.00172622	0.00105009	4.97127e-05	0.00347005	8.4004e-12	8.41424e-11	0	1.0938e-09	27.4523	3
R_EX_cit[e]	0	0	0	0	1.31556	1.02492	0.0610862	2.95363	-40.2588	-3
R_EX_etha[e]	0.00565424	0.00343958	0.000162834	0.0113662	1.89665e-09	1.45599e-10	1.60292e-09	2.64683e-09	21.5067	3
R_EX_pyr[e]	0.619968	0.0470415	0.317669	0.683496	0	0	0	0	39.1734	3
R_EX_3hpvstet[e]	0	0	0	0	1.42882	1.81116	0	5.72667	-40.378	-3
########## Backward Fluxes vb for CA and HT models ##########
rxn	Mean_CA_vb	SDev_CA_vb	CA_vb_UFD_min	CA_vb_UFD_max	Mean_HT_vb	SDev_HT_vb	HT_vb_UFD_min	HT_vb_UFD_max	log2(CA/HT)_mean	Trend of CAHT
R_EX_chol[e]	0.00427691	0.00260173	0.000123169	0.00859745	1.70981e-09	1.17488e-10	1.54463e-09	2.20119e-09	21.2535	3
R_EX_chsterol[e]	0.000507437	0.000308683	1.46135e-05	0.00102005	1.89079e-10	5.30272e-11	0	2.0401e-10	21.3482	3
R_EX_inost[e]	0.000579917	0.000352775	1.67008e-05	0.00116575	1.4572e-10	1.17695e-10	0	6.70632e-10	21.9143	3
R_EX_pe_hs[e]	0.00703156	0.00427743	0.000202499	0.0141348	2.53129e-09	1.86491e-10	2.15666e-09	3.43898e-09	21.405	3
R_EX_asn_L[e]	0.00695018	0.00422792	0.000200155	0.0139712	2.79425e-09	0	2.79425e-09	2.79425e-09	21.2456	3
R_EX_dcyt[e]	0.00253517	0.00154219	7.30092e-05	0.0050962	2.76831e-10	3.92959e-10	0	1.41911e-09	23.1214	3
R_EX_gal[e]	13.3933	0.167956	13.1098	13.6695	1.934e-12	1.95529e-11	0	2.1774e-10	42.0537	3
R_EX_glu_L[e]	0	0	0	0	0.979043	0.106706	0.259616	1	-39.8326	-3
R_EX_ile_L[e]	0.00711566	0.00432859	0.000204921	0.0143039	2.86078e-09	0	2.86078e-09	2.86078e-09	21.2457	3
R_EX_leu_L[e]	0.0135694	0.00825452	0.000390779	0.0272772	5.45307e-09	3.37292e-11	4.97487e-09	5.45544e-09	21.2465	3
R_EX_lys_L[e]	0.0147277	0.00895916	0.000424138	0.0296057	5.92114e-09	0	5.92114e-09	5.92114e-09	21.2459	3
R_EX_met_L[e]	0.00380604	0.00231528	0.000109608	0.0076509	1.53018e-09	0	1.53018e-09	1.53018e-09	21.2452	3
R_EX_pro_L[e]	0.0102598	0.00624121	0.000295467	0.0206242	4.12484e-09	0	4.12484e-09	4.12484e-09	21.2458	3
R_EX_ser_L[e]	0.989879	0.0179366	0.948503	1	0.041436	0.0822058	2.9643e-09	0.329974	4.5783	3
R_EX_succ[e]	0	0	0	0	0.411707	0.491405	0	1	-38.5828	-3
R_EX_thymd[e]	0.000325614	0.000198077	9.37722e-06	0.00065455	5.26108e-11	2.1051e-10	0	1.17472e-09	22.5341	3
R_EX_val_L[e]	0.00877044	0.00533523	0.000252576	0.0176303	0.431412	0.431434	3.52607e-09	1	-5.62027	-1
R_EX_ala_L[e]	0	0	0	0	0.73488	0.321721	6.00304e-09	1	-39.4187	-3
R_EX_his_L[e]	0.00314411	0.00191262	9.0546e-05	0.0063203	1.26406e-09	0	1.26406e-09	1.26406e-09	21.245	3
R_EX_thr_L[e]	0.00777758	0.00473125	0.000223983	0.0156345	3.1269e-09	0	3.1269e-09	3.1269e-09	21.2457	3
R_EX_phe_L[e]	0.00645373	0.00392593	0.000185858	0.0129733	2.59859e-09	5.60335e-11	2.59466e-09	3.39301e-09	21.2434	3
R_EX_tyr_L[e]	0.00397152	0.00241595	0.000114374	0.00798355	1.58884e-09	1.12067e-10	0	1.59671e-09	21.2524	3
R_EX_arg_L[e]	0.0314593	0.020354	0.00902822	0.0818594	3.5926e-09	0	3.5926e-09	3.5926e-09	23.0616	3
R_EX_glyc[e]	0.000362451	0.000220486	1.04381e-05	0.0007286	0.0482606	0.0877034	0	0.331864	-7.05692	-1
R_EX_hxan[e]	0.00280813	0.00170824	8.087e-05	0.0056449	4.58902e-10	7.63707e-10	0	1.823e-09	22.5418	3
R_EX_trp_L[e]	0.000330962	0.00020133	9.53123e-06	0.0006653	1.3306e-10	0	1.3306e-10	1.3306e-10	21.2354	3
R_EX_gluside_hs[e]	0.000434932	0.000264577	1.25254e-05	0.0008743	12.6215	0.409071	11.8372	13.8473	-14.8247	-3
R_EX_3hpvs[e]	0	0	0	0	1.42882	1.81116	0	5.72667	-40.378	-3

## Sheet: RPMI
RPMI
########## Forward Fluxes vf for CA and HT models ##########
rxn	Mean_CA_vf	SDev_CA_vf	CA_vf_UFD_min	CA_vf_UFD_max	Mean_HT_vf	SDev_HT_vf	HT_vf_UFD_min	HT_vf_UFD_max	log2(CA/HT)_mean	Trend of CAHT
R_EX_dag_hs[e]	0.00042833	0.000257657	2.21218e-06	0.0008743	1.82492e-11	6.17272e-11	0	4.59388e-10	24.4074	3
R_EX_argalaala[e]	0	0	0	0	0.325147	0.268481	0	0.666667	-38.2423	-3
R_EX_acgal[e]	0.00042833	0.000257657	2.21218e-06	0.0008743	6.0297e-12	3.19848e-11	0	1.7486e-10	25.8607	3
R_EX_acac[e]	0	0	0	0	0.483294	1.08317	0	4.22107	-38.8141	-3
R_EX_akg[e]	0	0	0	0	0.646099	0.879948	0	2.51835	-39.233	-3
R_EX_cgly[e]	0	0	0	0	0.16109	0.317571	0	1	-37.2291	-3
R_EX_fum[e]	0	0	0	0	2.84687	1.41212	0.267394	4.68472	-41.3725	-3
R_EX_gal[e]	0.00085666	0.000515314	4.42435e-06	0.0017486	0	0	0	0	29.6741	3
R_EX_succ[e]	0.988364	0.00699934	0.976249	0.99994	0	0	0	0	39.8463	3
R_EX_for[e]	0.000499735	0.00030061	2.58096e-06	0.00102005	6.0299e-12	3.46367e-11	0	2.0401e-10	26.0831	3
R_EX_nh4[e]	0.985832	0.00852279	0.97108	0.999927	10.0864	0.429537	9.21382	10.8249	-3.35493	-3
R_EX_cit[e]	0	0	0	0	0.871163	0.589958	0	1.87456	-39.6642	-3
R_EX_etha[e]	0.00556841	0.00334961	2.87589e-05	0.0113662	1.86633e-09	2.99029e-10	0	2.68479e-09	21.5079	3
R_EX_ura[e]	0	0	0	0	9.74849	0.393097	9.21382	10.8249	-43.1483	-3
R_EX_4abut[e]	0.00299841	0.00180366	1.54857e-05	0.0061203	0	0	0	0	31.4815	3
R_EX_3hpvstet[e]	0	0	0	0	1.20822	1.56466	0	5.22667	-40.136	-3
########## Backward Fluxes vb for CA and HT models ##########
rxn	Mean_CA_vb	SDev_CA_vb	CA_vb_UFD_min	CA_vb_UFD_max	Mean_HT_vb	SDev_HT_vb	HT_vb_UFD_min	HT_vb_UFD_max	log2(CA/HT)_mean	Trend of CAHT
R_EX_chol[e]	0.00421199	0.00253368	2.17535e-05	0.00859745	1.77756e-09	2.45059e-10	1.3534e-09	3.34693e-09	21.1754	3
R_EX_gthrd[e]	0	0	0	0	0.16109	0.317571	0	1	-37.2291	-3
R_EX_inost[e]	0.000571115	0.000343547	2.94961e-06	0.00116575	1.11415e-10	1.66269e-10	0	9.65287e-10	22.2765	3
R_EX_pe_hs[e]	0.00692483	0.00416555	3.57643e-05	0.0141348	2.48149e-09	1.8062e-10	1.79563e-09	3.23853e-09	21.4116	3
R_EX_56dura[e]	0.00130919	0.000787529	6.76152e-06	0.0026723	0	0	0	0	30.286	3
R_EX_asn_L[e]	0.00684468	0.00411734	3.53504e-05	0.0139712	2.79147e-09	2.99656e-11	2.40389e-09	2.79425e-09	21.225	3
R_EX_asp_L[e]	1	0	1	1	3.61828e-09	3.76826e-10	3.52607e-09	5.3239e-09	28.0417	3
R_EX_cytd[e]	0.0011875	0.000714325	6.13301e-06	0.0024239	9.74849	0.393097	9.21382	10.8249	-13.003	-3
R_EX_glu_L[e]	0.00392116	0.00235873	2.02514e-05	0.0080038	1	2.03347e-10	1	1	-7.99451	-3
R_EX_ile_L[e]	0.00700765	0.00421537	3.61921e-05	0.0143039	2.86078e-09	0	2.86078e-09	2.86078e-09	21.2236	3
R_EX_leu_L[e]	0.0163618	0.00984227	8.45032e-05	0.0333975	5.46147e-09	8.59122e-11	5.45544e-09	6.6795e-09	21.5143	3
R_EX_lys_L[e]	0.0145042	0.00872482	7.49091e-05	0.0296057	5.92114e-09	0	5.92114e-09	5.92114e-09	21.2238	3
R_EX_met_L[e]	0.00374827	0.00225473	1.93585e-05	0.0076509	1.49472e-09	2.39585e-10	0	1.8371e-09	21.257	3
R_EX_pro_L[e]	0.010104	0.00607797	5.21839e-05	0.0206242	4.12484e-09	0	4.12484e-09	4.12484e-09	21.2237	3
R_EX_thymd[e]	0.000320672	0.000192896	1.65616e-06	0.00065455	3.0163e-11	8.65593e-11	0	7.4475e-10	23.2948	3
R_EX_val_L[e]	0.00863732	0.00519568	4.46087e-05	0.0176303	0.337958	0.428222	3.52607e-09	1	-5.29012	-1
R_EX_gly[e]	0.010435	0.00627702	5.38929e-05	0.0212996	3.60196e-09	2.5194e-09	0	5.92337e-09	21.4657	3
R_EX_cys_L[e]	0.00114078	0.000686226	5.89175e-06	0.00232855	3.55591e-10	1.98371e-10	0	4.6571e-10	21.6093	3
R_EX_his_L[e]	0.00309639	0.0018626	1.59918e-05	0.0063203	1.26406e-09	0	1.26406e-09	1.26406e-09	21.2229	3
R_EX_thr_L[e]	0.00765953	0.0046075	3.95588e-05	0.0156345	3.1269e-09	0	3.1269e-09	3.1269e-09	21.2236	3
R_EX_gln_L[e]	0.0135165	0.00813068	6.98079e-05	0.0275896	3.35804e-09	4.66863e-10	2.96107e-09	5.51794e-09	21.9402	3
R_EX_phe_L[e]	0.00635577	0.00382324	3.28254e-05	0.0129733	2.89234e-09	6.22069e-10	2.59466e-09	4.19137e-09	21.0669	3
R_EX_tyr_L[e]	0.00391124	0.00235276	2.02002e-05	0.00798355	1.29782e-09	6.24361e-10	0	1.59671e-09	21.522	3
R_EX_arg_L[e]	0.00880029	0.00529371	4.54504e-05	0.017963	0.325147	0.268481	3.5926e-09	0.666667	-5.2074	-1
R_EX_trp_L[e]	0.000325938	0.000196064	1.68336e-06	0.0006653	1.36878e-10	6.44653e-11	0	1.0412e-09	21.1728	3
R_EX_ga1_hs[e]	0.00042833	0.000257657	2.21218e-06	0.0008743	6.0604e-12	3.1982e-11	0	1.7486e-10	25.8544	3
R_EX_3hpvs[e]	0	0	0	0	1.20822	1.56466	0	5.22667	-40.136	-3
RPMI+cholesterol
########## Forward Fluxes vf for CA and HT models ##########
rxn	Mean_CA_vf	SDev_CA_vf	CA_vf_UFD_min	CA_vf_UFD_max	Mean_HT_vf	SDev_HT_vf	HT_vf_UFD_min	HT_vf_UFD_max	log2(CA/HT)_mean	Trend of CAHT
R_EX_dag_hs[e]	0.000469962	0.000256848	6.09342e-07	0.0008743	3.46729e-11	1.37367e-10	0	9.7203e-10	23.6512	3
R_EX_hista[e]	0.0030343	0.00165834	3.9342e-06	0.0056449	0	0	0	0	31.4987	3
R_EX_argalaala[e]	0	0	0	0	0.326948	0.251736	0	0.666667	-38.2503	-3
R_EX_acgal[e]	0.000469962	0.000256848	6.09342e-07	0.0008743	1.48758e-11	6.68743e-11	0	6.223e-10	24.8192	3
R_EX_acac[e]	0	0	0	0	0.5247	1.1522	0	4.22107	-38.9327	-3
R_EX_akg[e]	0	0	0	0	0.616874	0.866456	0	2.54624	-39.1662	-3
R_EX_cgly[e]	0	0	0	0	0.134535	0.305205	0	1	-36.9692	-3
R_EX_fum[e]	0	0	0	0	2.81323	1.37283	0.317982	4.6989	-41.3554	-3
R_EX_gal[e]	0.000939925	0.000513697	1.21868e-06	0.0017486	0	0	0	0	29.808	3
R_EX_succ[e]	0.990523	0.00517937	0.98237	0.999988	0	0	0	0	39.8494	3
R_EX_nh4[e]	0.984455	0.00849605	0.97108	0.99998	10.0937	0.418969	9.2111	10.8154	-3.35799	-3
R_EX_cit[e]	0	0	0	0	0.912586	0.606142	0	1.82876	-39.7312	-3
R_EX_etha[e]	0.00610964	0.0033391	7.92162e-06	0.0113662	1.83966e-09	1.93441e-10	8.5912e-10	2.28503e-09	21.6624	3
R_EX_ura[e]	0	0	0	0	9.76475	0.38864	9.2111	10.8154	-43.1507	-3
R_EX_3hpvstet[e]	0	0	0	0	1.26395	1.606	0	5.22667	-40.2011	-3
########## Backward Fluxes vb for CA and HT models ##########
Trend = 3: Complete increase; 2.5: Complete increase(+); 2: Partial increase; 1.5: Inclusive increase(+); 1: Inclusive increase; 0: Unchange
-1: Inclusive decrease; -1.5: Inclusive decrease(-); -2: Partial decrease; -2.5: Partial decrease(-); -3: Complete decrease
index_rxn = 1: irrev_rxn; 2: rev_rxn
rxn	Mean_CA_vb	SDev_CA_vb	CA_vb_UFD_min	CA_vb_UFD_max	Mean_HT_vb	SDev_HT_vb	HT_vb_UFD_min	HT_vb_UFD_max	log2(CA/HT)_mean	Trend of CAHT
R_EX_chol[e]	0.00462139	0.00252572	5.99198e-06	0.00859745	1.78049e-09	3.11543e-10	1.36977e-09	4.06422e-09	21.3068	3
R_EX_chsterol[e]	0.000548307	0.000299666	7.10922e-07	0.00102005	1.77146e-10	6.96714e-11	0	2.9413e-10	21.5535	3
R_EX_gthrd[e]	0	0	0	0	0.134535	0.305205	0	1	-36.9692	-3
R_EX_inost[e]	0.000626625	0.000342469	8.12467e-07	0.00116575	1.23358e-10	1.51263e-10	0	9.3236e-10	22.2647	3
R_EX_pe_hs[e]	0.0075979	0.00415248	9.85126e-06	0.0141348	2.46641e-09	1.93028e-10	2.12399e-09	3.47842e-09	21.5542	3
R_EX_56dura[e]	0.00143644	0.000785058	1.86245e-06	0.0026723	0	0	0	0	30.4199	3
R_EX_asn_L[e]	0.00750996	0.00410442	9.73724e-06	0.0139712	2.80108e-09	7.32436e-11	2.79425e-09	3.74476e-09	21.3539	3
R_EX_asp_L[e]	1	0	1	1	3.66452e-09	4.44811e-10	3.52607e-09	5.3239e-09	28.0233	3
R_EX_cytd[e]	0.00130292	0.000712084	1.68933e-06	0.0024239	9.76475	0.38864	9.2111	10.8154	-12.8716	-3
R_EX_glu_L[e]	0.00430228	0.00235132	5.57823e-06	0.0080038	1	6.89249e-10	1	1	-7.86068	-3
R_EX_ile_L[e]	0.00768877	0.00420214	9.96908e-06	0.0143039	2.86078e-09	0	2.86078e-09	2.86078e-09	21.3574	3
R_EX_leu_L[e]	0.0146623	0.00801339	1.90108e-05	0.0272772	5.45478e-09	9.339e-12	5.32238e-09	5.45544e-09	21.3578	3
R_EX_lys_L[e]	0.0159139	0.00869745	2.06336e-05	0.0296057	5.92114e-09	0	5.92114e-09	5.92114e-09	21.3577	3
R_EX_met_L[e]	0.00411259	0.00224765	5.33228e-06	0.0076509	1.48224e-09	2.64411e-10	0	1.72358e-09	21.4029	3
R_EX_pro_L[e]	0.0110861	0.0060589	1.4374e-05	0.0206242	4.12484e-09	0	4.12484e-09	4.12484e-09	21.3576	3
R_EX_thymd[e]	0.00035184	0.000192291	4.56187e-07	0.00065455	3.99781e-11	1.08931e-10	0	9.37325e-10	23.0336	3
R_EX_val_L[e]	0.00947684	0.00517937	1.22874e-05	0.0176303	0.328959	0.43534	3.52607e-09	1	-5.11736	-1
R_EX_gly[e]	0.0114492	0.00625733	1.48448e-05	0.0212997	3.52054e-09	2.53376e-09	0	5.77927e-09	21.6325	3
R_EX_cys_L[e]	0.00125166	0.000684072	1.62288e-06	0.00232855	3.71594e-10	1.87404e-10	0	4.6571e-10	21.6797	3
R_EX_his_L[e]	0.00643165	0.00351509	8.33913e-06	0.0119652	1.26406e-09	0	1.26406e-09	1.26406e-09	22.2776	3
R_EX_thr_L[e]	0.00840401	0.00459304	1.08964e-05	0.0156345	3.1269e-09	0	3.1269e-09	3.1269e-09	21.3575	3
R_EX_gln_L[e]	0.0148302	0.00810516	1.92285e-05	0.0275896	3.40706e-09	5.79897e-10	2.58853e-09	5.51794e-09	22.0531	3
R_EX_phe_L[e]	0.00697353	0.00381124	9.04172e-06	0.0129733	2.93681e-09	6.54385e-10	2.59466e-09	4.19137e-09	21.1787	3
R_EX_tyr_L[e]	0.0042914	0.00234538	5.56412e-06	0.00798355	1.25063e-09	6.59519e-10	0	1.59671e-09	21.7092	3
R_EX_arg_L[e]	0.00965565	0.0052771	1.25193e-05	0.017963	0.326948	0.251736	3.5926e-09	0.666667	-5.08155	-1
R_EX_trp_L[e]	0.000357619	0.000195449	4.6368e-07	0.0006653	1.31526e-10	1.35317e-11	0	1.3306e-10	21.3637	3
R_EX_ga1_hs[e]	0.000469962	0.000256848	6.09342e-07	0.0008743	1.24025e-11	5.30881e-11	0	5.07248e-10	25.0635	3
R_EX_3hpvs[e]	0	0	0	0	1.26395	1.606	0	5.22667	-40.2011	-3

## Sheet: VMH
VMH
########## Forward Fluxes vf for CA and HT models ##########
rxn	Mean_CA_vf	SDev_CA_vf	CA_vf_UFD_min	CA_vf_UFD_max	Mean_HT_vf	SDev_HT_vf	HT_vf_UFD_min	HT_vf_UFD_max	log2(CA/HT)_mean	Trend of CAHT
R_EX_bhb[e]	0	0	0	0	0.961868	1.29254	0	4.22667	-39.807	-3
R_EX_lgnc[e]	0	0	0	0	0.9	1.38268e-11	0.9	0.9	-39.7111	-3
R_EX_argalaala[e]	0	0	0	0	0.0731525	0.172703	0	0.585333	-36.0902	-3
R_EX_acgal[e]	0.00694471	0.00415031	0.000120597	0.0141348	2.72202e-09	2.81637e-10	0	2.82697e-09	21.2823	3
R_EX_acac[e]	0	0	0	0	0.253357	0.405836	0	1.05959	-37.8824	-3
R_EX_gal[e]	0.0138894	0.00830062	0.000241194	0.0282697	5.50467e-09	1.79802e-10	4.46875e-09	5.94537e-09	21.2666	3
R_EX_pyr[e]	4.76406	0.0323057	4.71094	4.82002	0.0565539	0.17722	0	0.80768	6.39642	3
R_EX_ade[e]	0.191691	1.15279	0	9.67348	1.63206	2.35861	0	9.91692	-3.08984	-1
R_EX_sphings[e]	0.00651515	0.0038936	0.000113138	0.0132605	2.57243e-09	7.27195e-11	2.50639e-09	2.65211e-09	21.2717	3
R_EX_3hpvstet[e]	0	0	0	0	1.20362	1.67847	0	5.22667	-40.1305	-3
########## Backward Fluxes vb for CA and HT models ##########
rxn	Mean_CA_vb	SDev_CA_vb	CA_vb_UFD_min	CA_vb_UFD_max	Mean_HT_vb	SDev_HT_vb	HT_vb_UFD_min	HT_vb_UFD_max	log2(CA/HT)_mean	Trend of CAHT
R_EX_chol[e]	0.00422408	0.00252441	7.33526e-05	0.00859745	1.76012e-09	1.58121e-10	1.4201e-09	2.33152e-09	21.1937	3
R_EX_chsterol[e]	0.000501169	0.00029951	8.70296e-06	0.00102005	1.9629e-10	6.21181e-11	0	7.41017e-10	21.2765	3
R_EX_lgnc[e]	0	0	0	0	0.9	3.3e-15	0.9	0.9	-39.7111	-3
R_EX_lnlc[e]	0.00651515	0.0038936	0.000113138	0.0132605	2.57222e-09	7.28094e-11	2.47755e-09	2.65211e-09	21.2718	3
R_EX_ocdcea[e]	0	0	0	0	0.00257944	0.0107565	0	0.0630483	-31.2644	-3
R_EX_mi1p_D[e]	0.000572754	0.000342291	9.94606e-06	0.00116575	1.8972e-10	1.24864e-10	0	8.4518e-10	21.518	3
R_EX_adn[e]	0.193334	1.15288	8.81564e-05	9.67683	1.63206	2.35861	0	9.91692	-3.07753	-1
R_EX_asn_L[e]	0.00686433	0.00410227	0.000119201	0.0139712	0.252857	0.404879	2.11991e-09	1	-5.20306	-1
R_EX_asp_L[e]	0.00866211	0.00517667	0.00015042	0.0176303	3.52836e-09	3.26864e-11	3.52607e-09	3.99178e-09	21.2269	3
R_EX_cytd[e]	0.000958955	0.000573093	1.66526e-05	0.0019518	5.68447e-10	3.58403e-10	0	1.823e-09	20.6835	3
R_EX_dcyt[e]	0.000231951	0.000138619	4.02791e-06	0.0004721	3.52493e-11	1.11021e-10	0	1.01924e-09	22.6094	3
R_EX_glu_L[e]	0.0094793	0.00566504	0.000164611	0.0192936	4.65822e-09	2.56122e-09	3.07797e-09	1.47031e-08	20.9563	3
R_EX_h2o[e]	0.00694471	0.00415031	0.000120597	0.0141348	1.30256	1.55188	2.60332e-09	4.61313	-7.55121	-1
R_EX_ile_L[e]	0.00702777	0.00419995	0.000122039	0.0143039	2.86078e-09	0	2.86078e-09	2.86078e-09	21.2277	3
R_EX_leu_L[e]	0.0134018	0.0080092	0.000232726	0.0272772	5.45544e-09	0	5.45544e-09	5.45544e-09	21.228	3
R_EX_lys_L[e]	0.0145458	0.0086929	0.000252593	0.0296057	5.92114e-09	0	5.92114e-09	5.92114e-09	21.228	3
R_EX_met_L[e]	0.00375903	0.00224648	6.52767e-05	0.0076509	1.52628e-09	1.20148e-10	0	2.12041e-09	21.231	3
R_EX_pro_L[e]	0.010133	0.00605573	0.000175964	0.0206242	4.12484e-09	0	4.12484e-09	4.12484e-09	21.2279	3
R_EX_thymd[e]	0.000321592	0.000192191	5.58456e-06	0.00065455	2.53193e-11	1.0246e-10	0	8.6101e-10	23.5426	3
R_EX_val_L[e]	0.00866211	0.00517667	0.00015042	0.0176303	3.52695e-09	1.8367e-11	3.39891e-09	3.69182e-09	21.2275	3
R_EX_gly[e]	0.0132384	0.00791153	0.000229888	0.0269446	5.3213e-09	2.95974e-10	4.30512e-09	6.23815e-09	21.2462	3
R_EX_cys_L[e]	0.00114406	0.000683715	1.9867e-05	0.00232855	2.59238e-10	2.31927e-10	0	4.6571e-10	22.0678	3
R_EX_ala_L[e]	0.0124212	0.00742316	0.000215698	0.0252813	0.13767	0.321431	0	1	-3.47034	-1
R_EX_his_L[e]	0.00310528	0.00185578	5.39242e-05	0.0063203	1.26406e-09	0	1.26406e-09	1.26406e-09	21.2271	3
R_EX_thr_L[e]	0.00768152	0.00459064	0.000133392	0.0156345	3.1269e-09	0	3.1269e-09	3.1269e-09	21.2278	3
R_EX_gln_L[e]	0.00800839	0.00478599	0.000139068	0.0162998	3.26048e-09	8.66139e-11	2.32155e-09	3.71741e-09	21.2276	3
R_EX_phe_L[e]	0.00637402	0.00380925	0.000110687	0.0129733	3.30105e-09	7.93793e-10	2.59466e-09	4.2967e-09	20.8804	3
R_EX_tyr_L[e]	0.00392246	0.00234415	6.81149e-05	0.00798355	8.88809e-10	7.95175e-10	0	1.59671e-09	22.0718	3
R_EX_arg_L[e]	0.00882555	0.00527434	0.000153259	0.017963	0.0731525	0.172703	3.5926e-09	0.585333	-3.05115	-1
R_EX_ac[e]	0	0	0	0	0.252857	0.404879	0	1	-37.8795	-3
R_EX_glyc[e]	0	0	0	0	1.30206	1.55229	0	4.61313	-40.2439	-3
R_EX_trp_L[e]	0.000326874	0.000195347	5.67627e-06	0.0006653	1.3306e-10	0	1.3306e-10	1.3306e-10	21.2174	3
R_EX_ura[e]	0.00131295	0.000784648	2.27998e-05	0.0026723	8.62721e-11	2.04532e-10	0	8.9563e-10	23.8427	3
R_EX_ga1_hs[e]	0.00694471	0.00415031	0.000120597	0.0141348	2.7481e-09	7.25503e-11	2.68125e-09	2.8626e-09	21.2685	3
R_EX_3hpvs[e]	0	0	0	0	1.20362	1.67847	0	5.22667	-40.1305	-3
VMH-cholesterol
########## Forward Fluxes vf for CA and HT models ##########
rxn	Mean_CA_vf	SDev_CA_vf	CA_vf_UFD_min	CA_vf_UFD_max	Mean_HT_vf	SDev_HT_vf	HT_vf_UFD_min	HT_vf_UFD_max	log2(CA/HT)_mean	Trend of CAHT
R_EX_bhb[e]	0	0	0	0	0.842797	1.20737	0	4.22667	-39.6164	-3
R_EX_lgnc[e]	0	0	0	0	0.9	3.3e-15	0.9	0.9	-39.7111	-3
R_EX_argalaala[e]	0	0	0	0	0.0589949	0.152446	0	0.585333	-35.7799	-3
R_EX_acgal[e]	0.0069247	0.00417689	0.000178151	0.0141348	2.74877e-09	1.32135e-10	1.90215e-09	3.36143e-09	21.264	3
R_EX_acac[e]	0	0	0	0	0.24143	0.414805	0	1.86772	-37.8128	-3
R_EX_gal[e]	0.0138494	0.00835378	0.000356303	0.0282697	5.51816e-09	1.88405e-10	4.02188e-09	6.00723e-09	21.2589	3
R_EX_succ[e]	0.00099945	0.000602856	2.57128e-05	0.0020401	0	0	0	0	29.8966	3
R_EX_for[e]	0.000499725	0.000301428	1.28564e-05	0.00102005	2.2432e-12	2.03833e-11	0	2.0401e-10	27.1991	3
R_EX_nh4[e]	0.00099945	0.000602856	2.57128e-05	0.0020401	4.50542e-11	1.37047e-10	0	7.10304e-10	24.3713	3
R_EX_pyr[e]	4.77773	0.040855	4.71174	4.84826	0.0498772	0.165996	0	0.806502	6.5818	3
R_EX_ade[e]	0.242978	1.32819	0	9.67629	1.68995	2.31608	0	10.1797	-2.79809	-1
R_EX_4abut[e]	0.00809555	0.00488313	0.000208274	0.0165248	0	0	0	0	32.9145	3
R_EX_sphings[e]	0.00649638	0.00391853	0.000167132	0.0132605	2.58248e-09	7.29683e-11	2.50639e-09	2.65211e-09	21.2619	3
R_EX_3hpvstet[e]	0	0	0	0	1.0769	1.59529	0	5.22667	-39.97	-3
########## Backward Fluxes vb for CA and HT models ##########
Trend = 3: Complete increase; 2.5: Complete increase(+); 2: Partial increase; 1.5: Inclusive increase(+); 1: Inclusive increase; 0: Unchange
-1: Inclusive decrease; -1.5: Inclusive decrease(-); -2: Partial decrease; -2.5: Partial decrease(-); -3: Complete decrease
index_rxn = 1: irrev_rxn; 2: rev_rxn
rxn	Mean_CA_vb	SDev_CA_vb	CA_vb_UFD_min	CA_vb_UFD_max	Mean_HT_vb	SDev_HT_vb	HT_vb_UFD_min	HT_vb_UFD_max	log2(CA/HT)_mean	Trend of CAHT
R_EX_arachd[e]	0.000899505	0.00054257	2.31415e-05	0.00183609	0	0	0	0	29.7446	3
R_EX_chol[e]	0.00421191	0.00254057	0.00010836	0.00859745	1.7622e-09	1.66459e-10	1.45252e-09	2.33152e-09	21.1878	3
R_EX_lgnc[e]	0	0	0	0	0.9	1.08183e-11	0.9	0.9	-39.7111	-3
R_EX_lnlc[e]	0.00649638	0.00391853	0.000167132	0.0132605	2.58251e-09	7.29734e-11	2.50639e-09	2.66296e-09	21.2619	3
R_EX_ocdcea[e]	0	0	0	0	0.00162917	0.00767145	0	0.0558523	-30.6015	-3
R_EX_mi1p_D[e]	0.000571104	0.000344483	1.46928e-05	0.00116575	1.79871e-10	1.09557e-10	0	7.25185e-10	21.5904	3
R_EX_adn[e]	0.244616	1.32826	4.21487e-05	9.67964	1.68995	2.31608	0	10.1797	-2.78839	-1
R_EX_asn_L[e]	0.00684455	0.00412855	0.000176089	0.0139712	0.235217	0.399028	1.94468e-09	1	-5.10289	-1
R_EX_asp_L[e]	0.0177321	0.0106958	0.000456194	0.0361953	3.52667e-09	9.48164e-11	2.54311e-09	4.06053e-09	22.2611	3
R_EX_cytd[e]	0.000956192	0.000576763	2.45999e-05	0.0019518	5.71133e-10	3.83398e-10	0	1.82304e-09	20.6725	3
R_EX_dcyt[e]	0.000231283	0.000139507	5.95021e-06	0.0004721	2.46361e-11	7.91931e-11	0	5.5683e-10	23.105	3
R_EX_glu_L[e]	0.00945198	0.00570132	0.000243171	0.0192936	4.68396e-09	2.54589e-09	1.47152e-09	1.44702e-08	20.9442	3
R_EX_h2o[e]	0.0069247	0.00417689	0.000178151	0.0141348	1.40866	1.549	2.46957e-09	4.62638	-7.66836	-1
R_EX_ile_L[e]	0.00700752	0.00422684	0.000180282	0.0143039	2.87072e-09	9.99361e-11	2.86078e-09	3.87011e-09	21.2186	3
R_EX_leu_L[e]	0.0133632	0.00806049	0.000343794	0.0272772	5.45544e-09	0	5.45544e-09	5.45544e-09	21.2238	3
R_EX_lys_L[e]	0.0145039	0.00874857	0.000373141	0.0296057	5.92114e-09	0	5.92114e-09	5.92114e-09	21.2238	3
R_EX_met_L[e]	0.00374819	0.00226086	9.64296e-05	0.0076509	1.53866e-09	7.35813e-11	1.53018e-09	2.408e-09	21.2151	3
R_EX_pro_L[e]	0.0101038	0.00609451	0.000259941	0.0206242	4.12484e-09	0	4.12484e-09	4.12484e-09	21.2237	3
R_EX_thymd[e]	0.000320666	0.000193421	8.24975e-06	0.00065455	2.20698e-11	6.40085e-11	0	4.8478e-10	23.7286	3
R_EX_val_L[e]	0.00863715	0.00520982	0.000222208	0.0176303	3.53173e-09	5.75038e-11	3.52607e-09	4.183e-09	21.2213	3
R_EX_gly[e]	0.0132002	0.00796219	0.000339601	0.0269446	5.28428e-09	3.90975e-10	2.83206e-09	6.30696e-09	21.2521	3
R_EX_cys_L[e]	0.00114076	0.000688093	2.93483e-05	0.00232855	2.63826e-10	2.31357e-10	0	4.6571e-10	22.0385	3
R_EX_ala_L[e]	0.0123854	0.0074707	0.000318638	0.0252813	0.112139	0.286046	0	1	-3.17858	-1
R_EX_his_L[e]	0.00309633	0.00186767	7.96591e-05	0.0063203	1.26406e-09	0	1.26406e-09	1.26406e-09	21.2229	3
R_EX_thr_L[e]	0.00765938	0.00462004	0.000197052	0.0156345	3.1269e-09	0	3.1269e-09	3.1269e-09	21.2236	3
R_EX_gln_L[e]	0.00798531	0.00481664	0.000205438	0.0162998	3.27477e-09	1.38274e-10	2.7255e-09	4.41285e-09	21.2171	3
R_EX_phe_L[e]	0.00635565	0.00383365	0.000163512	0.0129733	3.363e-09	7.97545e-10	2.59466e-09	4.24966e-09	20.8494	3
R_EX_tyr_L[e]	0.00391116	0.00235916	0.000100622	0.00798355	8.25885e-10	7.99853e-10	0	1.59671e-09	22.1734	3
R_EX_arg_L[e]	0.00880012	0.00530812	0.0002264	0.017963	0.0589949	0.152446	3.5926e-09	0.585333	-2.745	-1
R_EX_ac[e]	0	0	0	0	0.235217	0.399028	0	1	-37.7752	-3
R_EX_glyc[e]	0	0	0	0	1.40865	1.54901	0	4.62638	-40.3575	-3
R_EX_trp_L[e]	0.000325932	0.000196598	8.38524e-06	0.0006653	1.3306e-10	0	1.3306e-10	1.3306e-10	21.2133	3
R_EX_ura[e]	0.00130917	0.000789673	3.36809e-05	0.0026723	1.15358e-10	2.31074e-10	0	9.78104e-10	23.4236	3
R_EX_ga1_hs[e]	0.0069247	0.00417689	0.000178151	0.0141348	2.75748e-09	7.30438e-11	2.68125e-09	2.84753e-09	21.2594	3
R_EX_3hpvs[e]	0	0	0	0	1.0769	1.59529	0	5.22667	-39.97	-3

## Sheet: Intersection of ten nutreints
rxn	Name	DMEM	DMEM (+)	HAM	HAM (-)	HPLM	HPLM (+)	RPMI	RPMI (+)	VMH	VMH (-)
R_EX_tyr_L[e]	L-Tyrosine	22.2021	22.1301	31.8941	31.9232	21.354	21.2524	21.522	21.7092	22.0718	22.1734	conditional essential amino acids
R_EX_pro_L[e]	L-Proline	21.2661	21.1386	33.2634	33.2925	21.333	21.2458	21.2237	21.3576	21.2279	21.2237	conditional essential amino acids
R_EX_met_L[e]	L-Methionine	21.5898	21.4695	31.8327	31.8618	21.3325	21.2452	21.257	21.4029	21.231	21.2151	essential amino acids
R_EX_trp_L[e]	L-Tryptophan	21.277	21.1352	28.3092	28.3383	21.3226	21.2354	21.1728	21.3637	21.2174	21.2133	essential amino acids
R_EX_lys_L[e]	L-Lysine	21.2662	21.1387	33.7849	33.814	21.3332	21.2459	21.2238	21.3577	21.228	21.2238	essential amino acids
R_EX_leu_L[e]	L-Leucine	21.2662	21.1387	33.6667	33.6958	21.3334	21.2465	21.5143	21.3578	21.228	21.2238	essential amino acids
R_EX_thr_L[e]	L-Threonine	21.266	21.1385	32.8638	32.8929	21.3329	21.2457	21.2236	21.3575	21.2278	21.2236	essential amino acids
R_EX_ile_L[e]	L-Isoleucine	21.2659	21.1385	32.7354	32.7646	21.3308	21.2457	21.2236	21.3574	21.2277	21.2186	essential amino acids
R_EX_his_L[e]	L-Histidine	21.2653	21.1378	31.5571	31.5862	21.3323	21.245	21.2229	22.2776	21.2271	21.2229	essential amino acids
R_EX_phe_L[e]	L-Phenylalanine	20.8896	20.7512	32.5946	32.6237	21.3263	21.2434	21.0669	21.1787	20.8804	20.8494	essential amino acids
R_EX_chol[e]	Choline	21.5709	21.4474	32.001	32.0301	21.3332	21.2535	21.1754	21.3068	21.1937	21.1878	essential nutrient
R_EX_thymd[e]	Thymidine	23.2458	23.1404	28.2857	28.3148	22.9859	22.5341	23.2948	23.0336	23.5426	23.7286
R_EX_3hpvs[e]	3'-S-hydroxy-pravastatin	-40.2974	-40.1375	-39.9812	-40.1176	-40.4232	-40.378	-40.136	-40.2011	-40.1305	-39.97
R_EX_acac[e]	Acetoacetate	-39.2628	-39.0207	-38.9622	-39.0943	-37.8887	-37.8102	-38.8141	-38.9327	-37.8824	-37.8128
R_EX_3hpvstet[e]	3'-S-hydroxy-pravastatin-tetranor	-40.2974	-40.1375	-39.9812	-40.1176	-40.4232	-40.378	-40.136	-40.2011	-40.1305	-39.97
