# Supplementary material for: Identification of Anticancer Enzymes and Biomarkers for Hepatocellular Carcinoma through Constraint-Based Modeling
Source: Molecules. 2024 May 31;29(11):2594. doi: 10.3390/molecules29112594 (PMC11173608; doi:10.3390/molecules29112594)
Supplement: Supplementary file 1 [file molecules-29-02594-s001.zip › Supplementary File S5-DifferentialExpression-Metabolites.xlsx]

## Sheet: DMEM
DMEM
BioComp	Mean_CA	SDev_CA	CA_min	CA_max	Mean_HT	SDev_HT	HT_min	HT_max	log2(CA/HT)_mean	Trend of CAHT
S_HC01842[c]	0.00139682	0.000805183	1.64172e-05	0.0027687	1.49442e-11	8.85159e-11	0	5.80991e-10	26.3845	3
S_dcamp[c]	0.00168714	0.000972533	1.98294e-05	0.00334415	0	0	0	0	30.6519	3
S_xoldioloneh[c]	0	0	0	0	0.33202	0.429609	0	1	-38.2725	-3
S_r1p[c]	1.53527	0.0594967	1.4339	1.63727	9.80182	0.443441	9.2176	10.8736	-2.67455	-3
S_xu5p_D[c]	1.02162	0.0407589	0.952171	1.09149	6.53455	0.295628	6.14507	7.24909	-2.67723	-3
S_HC00718[c]	0.00139682	0.000805183	1.64172e-05	0.0027687	1.49442e-11	8.85159e-11	0	5.80991e-10	26.3845	3
S_gal1p[c]	5.32977	0.16808	5.04162	5.61615	9.1427e-12	5.55532e-11	0	5.3446e-10	38.9348	3
S_M00961[c]	0.000514619	0.000296647	6.04846e-06	0.00102005	0	0	0	0	28.9389	3
S_M00957[c]	0.000514619	0.000296647	6.04846e-06	0.00102005	0	0	0	0	28.9389	3
S_M00963[c]	0.000514619	0.000296647	6.04846e-06	0.00102005	0	0	0	0	28.9389	3
S_M00959[c]	0.000514619	0.000296647	6.04846e-06	0.00102005	0	0	0	0	28.9389	3
S_M00955[c]	0.000514619	0.000296647	6.04846e-06	0.00102005	0	0	0	0	28.9389	3
S_M01067[c]	0.000514619	0.000296647	6.04846e-06	0.00102005	0	0	0	0	28.9389	3
S_1p3h5c[c][m]	0.968084	0.321878	0.2	2.19293	1.3741e-12	1.95783e-11	0	2.78948e-10	38.5689	3
S_3hpvscoa[c][m][x]	0	0	0	0	2.70248	3.4303	0	10.4533	-41.2974	-3
S_3hpvstetcoa[c][m][x]	0	0	0	0	2.70248	3.4303	0	10.4533	-41.2974	-3
S_44mctr[c][r]	0.000514619	0.000296647	6.04846e-06	0.00102005	0	0	0	0	28.9389	3
S_44mzym[c][r]	0.000514619	0.000296647	6.04846e-06	0.00102005	0	0	0	0	28.9389	3
S_4mzym_int1[c][r]	0.000514619	0.000296647	6.04846e-06	0.00102005	0	0	0	0	28.9389	3
S_4mzym_int2[c][r]	0.000514619	0.000296647	6.04846e-06	0.00102005	0	0	0	0	28.9389	3
S_5dpmev[c][x]	0.00308772	0.00177988	3.62908e-05	0.0061203	0	0	0	0	31.5239	3
S_5pmev[c][x]	0.00308772	0.00177988	3.62908e-05	0.0061203	0	0	0	0	31.5239	3
S_aacoa[c][m][x]	0.00308772	0.00177988	3.62908e-05	0.0061203	0.659621	1.27768	0	4.22107	-7.73895	-1
S_accoa[c][g][m][r][x]	0.104672	0.00455269	0.096867	0.112429	4.35244	4.17541	6.80403e-10	14.6744	-5.37788	-1
S_arachdcoa[c][m][r][x]	0.000735163	0.000423778	8.64057e-06	0.0014572	4.307e-12	5.73272e-11	0	8.16041e-10	27.0456	3
S_arachdcrn[c][m][r]	0.000735163	0.000423778	8.64057e-06	0.0014572	8.0398e-12	1.1455e-10	0	1.63208e-09	26.2772	3
S_cdpchol[c][r]	0.00448449	0.00258504	5.27074e-05	0.0088889	2.08411e-09	2.69408e-10	1.54463e-09	2.82697e-09	21.0364	3
S_cdpdag_hs[c][m]	0.000661657	0.000381406	7.77664e-06	0.0013115	6.54061e-11	1.09489e-10	0	4.9545e-10	23.2483	3
S_CE4990[c][m][x]	0.0988425	0.300195	0	1.28355	1.63809	3.23341	0	10.8429	-4.05074	-1
S_chlstol[c][r]	0.000514619	0.000296647	6.04846e-06	0.00102005	3.1584e-12	2.37029e-11	0	2.0401e-10	26.8829	3
S_clpn_hs[c][m]	0.000294075	0.000169517	3.45635e-06	0.0005829	1.28066e-10	3.4829e-11	1.1658e-10	2.3316e-10	21.1196	3
S_coa[c][g][l][m][r][x]	1.21712	0.0073874	1.20445	1.2297	6.2618	4.65184	0.00364878	16.0843	-2.36311	-1
S_dadp[c][m][n]	0.000332544	0.000191692	3.90848e-06	0.00065915	1.17312e-10	2.58789e-10	0	1.86844e-09	21.4225	3
S_datp[c][m][n]	0.000665088	0.000383383	7.81696e-06	0.0013183	1.01184e-10	2.29554e-10	0	1.22086e-09	22.6339	3
S_dc2coa[m][x]	0.090657	0.2971	0	1.28788	0.0123332	0.0329367	0	0.1	2.87787	2
S_dcacoa[c][m][x]	0.090657	0.2971	0	1.28788	0.0123332	0.0329367	0	0.1	2.87787	2
S_dcdp[c][m][n]	2.04907	0.0781555	1.9159	2.18306	3.51676e-10	3.99395e-10	0	2.13688e-09	32.4359	3
S_dctp[c][m][n]	2.04491	0.0805502	1.90767	2.18301	9.27755e-11	1.92331e-10	0	1.63037e-09	34.344	3
S_dd2coa[c][m][x]	0.0492028	0.222111	0	1.28669	1.01276	2.78679	0	12.8978	-4.3634	-1
S_ddcacoa[c][m][r][x]	0.0492028	0.222111	0	1.28669	1.01276	2.78679	0	12.8978	-4.3634	-1
S_ddsmsterol[c][r]	0.000514619	0.000296647	6.04846e-06	0.00102005	1.005e-12	1.43187e-11	0	2.0401e-10	27.9353	3
S_dmpp[c][x]	0.00102924	0.000593294	1.20969e-05	0.0020401	0	0	0	0	29.9389	3
S_dudp[c][m][n]	4.60852	0.176936	4.30705	4.91185	2.71898e-10	4.55526e-10	0	1.98984e-09	33.9752	3
S_dump[c][m][n]	0.5166	0.0170412	0.487565	0.545815	1.27549e-10	2.83234e-10	0	2.22574e-09	31.9041	3
S_dutp[c][m][n]	4.09192	0.159895	3.81949	4.36604	2.84372e-10	4.5693e-10	0	1.74213e-09	33.7392	3
S_fadh2[c][m][r][x]	0.0691688	0.00268198	0.0645708	0.0737384	3.36271	3.11837	4.76013e-10	10.4533	-5.60336	-1
S_frdp[c][r][x]	0.00102924	0.000593294	1.20969e-05	0.0020401	0	0	0	0	29.9389	3
S_g6p[c][r]	8.99466	0.25212	8.56243	9.42423	1	1.50521e-10	1	1	3.16907	3
S_ga2_hs[c][g][l]	2.66489	0.0840401	2.52081	2.80808	5.5948e-12	4.59956e-11	0	6.05721e-10	38.5559	3
S_grdp[c][x]	0.00102924	0.000593294	1.20969e-05	0.0020401	0	0	0	0	29.9389	3
S_HC00591[c][m]	0.991777	0.00474025	0.9837	0.999903	0	0	0	0	39.8512	3
S_HC01412[m][x]	0.362439	0.551448	0	1.29277	2.93324	5.18518	0	14.3757	-3.01668	-1
S_HC01415[m][x]	0.417046	0.576692	0	1.29074	3.62574	5.555	0	13.5309	-3.12	-1
S_HC01434[c][m][x]	0.0959008	0.30071	0	1.28204	1.70127	3.25459	0	11.0195	-4.14893	-1
S_HC02110[c][r]	0.000514619	0.000296647	6.04846e-06	0.00102005	0	0	0	0	28.9389	3
S_hdd2coa[c][m][r][x]	0.12017	0.340214	0	1.29227	1.21194	3.10644	0	13.9255	-3.33417	-1
S_hmgcoa[c][m][x]	0.00617543	0.00355977	7.25815e-05	0.0122406	0.659621	1.27768	0	4.22107	-6.73895	-1
S_hx2coa[m][x]	0.246743	0.477439	0	1.28771	0.0221675	0.04164	0	0.1	3.47649	2
S_ipdp[c][x]	0.00308772	0.00177988	3.62908e-05	0.0061203	0	0	0	0	31.5239	3
S_lac_D[c][m]	9.53548	0.0136367	9.51225	9.55886	0.00639989	0.0248117	0	0.148402	10.541	3
S_lnlccoa[c][m][r][x]	0.0224436	0.000540844	0.0215164	0.0233651	0.220075	0.236592	0	0.779913	-3.29362	-1
S_nadph[c][m][r][x]	2.29563	0.00925812	2.27976	2.3114	9.81818	4.77224	1.00365	15.4757	-2.09656	-1
S_occoa[c][m][x]	0.428268	0.576692	0.0107706	1.30228	3.73578	5.54066	0	13.5309	-3.12482	-1
S_pgp_hs[c][m]	0.000735163	0.000423778	8.64057e-06	0.0014572	2.55549e-11	7.44423e-11	0	5.246e-10	24.7226	3
S_phpyr[c][m]	18.9962	0.0207603	18.9609	19.0318	0	0	0	0	44.1108	3
S_pmtcoa[c][m][r][x]	0.12017	0.340214	0	1.29227	1.21194	3.10644	0	13.9255	-3.33417	-1
S_r5p[c][r]	1.53527	0.0594967	1.4339	1.63727	9.80182	0.443441	9.2176	10.8736	-2.67455	-3
S_ru5p_D[c][r]	1.02162	0.0407589	0.952171	1.09149	6.53455	0.295628	6.14507	7.24909	-2.67723	-3
S_Ssq23epx[c][r]	0.000514619	0.000296647	6.04846e-06	0.00102005	0	0	0	0	28.9389	3
S_tdcoa[c][m][r][x]	0.362439	0.551448	0	1.29277	2.93324	5.18518	0	14.3757	-3.01668	-1
S_trdox[c][n]	3.07406	0.116966	2.87477	3.27459	2.43887e-10	3.48441e-10	0	1.79126e-09	33.5473	3
S_trdrd[c][n]	3.07406	0.116966	2.87477	3.27459	1.81752e-10	3.09947e-10	0	1.79126e-09	33.9695	3
S_udpgal[c][g][r]	5.32977	0.16808	5.04162	5.61615	9.2544e-12	5.55496e-11	0	5.3446e-10	38.919	3
S_xol7ah2[c][m]	0	0	0	0	0.304433	0.420902	0	1	-38.1473	-3
S_xoltriol[c][m]	0	0	0	0	0.33202	0.429609	0	1	-38.2725	-3
S_zymst[c][r]	0.000514619	0.000296647	6.04846e-06	0.00102005	0	0	0	0	28.9389	3
S_2hb[c][e]	15.0491	16.4851	0	35.9981	0	0	0	0	43.7747	3
S_3hpvs[c][e][r]	0	0	0	0	2.70248	3.4303	0	10.4533	-41.2974	-3
S_3hpvstet[c][e]	0	0	0	0	2.70248	3.4303	0	10.4533	-41.2974	-3
S_4abut[c][e][l][m]	0	0	0	0	0.193465	1.10647	0	10.2308	-37.4933	-3
S_4hpro_LT[c][e][m]	0.968084	0.321878	0.2	2.19293	0	0	0	0	39.8163	3
S_5mthf[c][e]	0.00419046	0.00241555	4.92516e-05	0.0083061	3.66576e-10	6.64195e-10	0	1.89508e-09	23.4426	3
S_acac[c][e][m][x]	0	0	0	0	1.97886	3.83304	0	12.6632	-40.8478	-3
S_acgal[c][e][l]	7.99466	0.25212	7.56243	8.42423	5.5537e-12	3.35008e-11	0	3.2474e-10	40.1499	3
S_ahcys[c][e][m][r]	0.00419046	0.00241555	4.92516e-05	0.0083061	3.99189e-10	6.96288e-10	0	2.19822e-09	23.3199	3
S_alaala[c][e]	0	0	0	0	0.300168	0.298228	0	0.666667	-38.127	-3
S_amet[c][e][m][r]	0.00419046	0.00241555	4.92516e-05	0.0083061	4.92888e-11	2.67378e-10	0	1.74297e-09	26.3123	3
S_amp[c][e][l][m][n][r][x]	0.0161244	0.00309647	0.0108158	0.0214002	7.66007	5.145	0.00364878	17.1909	-8.89197	-1
S_arachd[c][e][r][x]	0.000511135	0.000341526	4.32029e-06	0.0014572	9.2855e-12	9.41615e-11	0	1.06892e-09	25.5666	3
S_arg_L[c][e]	0.0181248	0.0104479	0.000213026	0.035926	0.600336	0.596456	7.1852e-09	1.33333	-5.04973	-1
S_argalaala[c][e]	0	0	0	0	0.600336	0.596456	0	1.33333	-39.127	-3
S_asp_L[c][e][m]	0.0105817	0.00609973	0.00012437	0.0209745	7.07967e-09	1.58136e-10	7.05214e-09	7.98356e-09	20.5112	3
S_but[c][e]	24.0243	16.5091	4.42059	40.322	1.9126	1.66915	0	5.12852	3.65089	2
S_cdp[c][e][m][n]	1.54373	0.0546245	1.45066	1.63737	2.95659e-09	5.07508e-10	1.81842e-09	4.959e-09	28.9593	3
S_cdpea[c][e]	0.00139682	0.000805183	1.64172e-05	0.0027687	1.11316e-10	2.295e-10	0	9.6176e-10	23.5681	3
S_cgly[c][e]	0.00117476	0.00067718	1.38073e-05	0.00232855	2.2941e-12	3.26864e-11	0	4.6571e-10	28.4098	3
S_chol[c][e][g][m][r]	0.0116156	0.00669568	0.000136521	0.0230237	3.73064e-09	4.80609e-10	2.88524e-09	4.66304e-09	21.5697	3
S_cholp[c][e][g][l]	0.00588131	0.00339022	6.91246e-05	0.0116576	2.22237e-09	2.49135e-10	1.71949e-09	2.88526e-09	21.335	3
S_chsterol[c][e][g][l][m][r]	0.000514619	0.000296647	6.04846e-06	0.00102005	1.52472e-11	8.50307e-11	0	1.02001e-09	24.9168	3
S_cit[c][e][m]	0.141947	0.0478492	0.0940968	0.193444	3.61488	2.39833	0	7.51144	-4.67052	-1
S_cmp[c][e][g][l][m][n][r]	1.54439	0.0542431	1.45197	1.63738	2.72449e-09	5.43677e-10	1.7195e-09	4.97774e-09	29.0779	3
S_crm_hs[c][e][g][l][r]	2.66489	0.0840401	2.52081	2.80808	4.59393e-11	1.00434e-10	0	8.9406e-10	35.7245	3
S_crn[c][e][m][r][x]	0.0231788	0.000964622	0.021525	0.0248223	0.220075	0.236592	0	0.779913	-3.24712	-1
S_ctp[c][e][m][n]	0.006866	0.00395784	8.06979e-05	0.0136094	3.05474e-09	5.05747e-10	1.99328e-09	4.50245e-09	21.0995	3
S_cys_L[c][e]	0.00117476	0.00067718	1.38073e-05	0.00232855	1.4967e-10	2.74224e-10	0	1.99589e-09	22.8945	3
S_cytd[c][e][l][m]	3.07569	0.116029	2.878	3.27461	19.6036	0.886883	18.4352	21.7473	-2.67214	-3
S_dag_hs[c][e][g][n][r]	0.0138211	0.00796703	0.000162443	0.0273954	4.96296e-09	3.8178e-10	4.04609e-09	5.8288e-09	21.4089	3
S_dcmp[c][e][m][n]	1.02881	0.0366144	0.966423	1.09158	2.76347e-10	3.84137e-10	0	2.13688e-09	31.7886	3
S_dcyt[c][e][m][n]	1.02441	0.0391464	0.957716	1.09153	2.87946e-10	5.23177e-10	0	2.93809e-09	31.7233	3
S_dgtp[c][e][m][n]	0.000499358	0.00028785	5.86909e-06	0.0009898	2.0759e-10	3.30272e-10	0	2.01248e-09	21.191	3
S_dheas[c][e][r]	0	0	0	0	2.044	2.48129	0	8.50367	-40.8945	-3
S_dsmsterol[c][e][r]	0.000514619	0.000296647	6.04846e-06	0.00102005	2.01e-12	2.01995e-11	0	2.0401e-10	27.3492	3
S_dtdp[c][e][m][n]	0.000330223	0.000190354	3.8812e-06	0.00065455	8.5838e-11	2.3438e-10	0	1.59256e-09	21.8586	3
S_dtmp[c][e][l][m]	0.000330223	0.000190354	3.8812e-06	0.00065455	4.75036e-11	1.20992e-10	0	7.9974e-10	22.6988	3
S_dttp[c][e][m][n]	0.000660446	0.000380708	7.7624e-06	0.0013091	6.99491e-11	2.20694e-10	0	1.82045e-09	23.1502	3
S_estrones[c][e][r]	0	0	0	0	0.996461	1.90486	0	8.49131	-39.858	-3
S_ethamp[c][e][r]	0.00139682	0.000805183	1.64172e-05	0.0027687	1.44018e-10	3.12696e-10	0	1.92352e-09	23.1994	3
S_fad[c][e][m][r][x]	0.0691688	0.00268198	0.0645708	0.0737384	3.36271	3.11837	0	10.4533	-5.60336	-1
S_fald[c][e][m][x]	0	0	0	0	0.0567746	0.10331	0	1.0046	-35.7245	-3
S_fol[c][e][m]	1.5e-15	2.19e-14	0	3.126e-13	0.749687	1.62615	0	6.04875	-39.4453	-1
S_for[c][e][m][r]	0.00102924	0.000593294	1.20969e-05	0.0020401	1.24659	2.55547	0	8.44213	-10.2422	-1
S_g1p[c][e]	5.32977	0.16808	5.04162	5.61615	1.64045e-11	9.86619e-11	0	1.04916e-09	38.1558	3
S_ga1_hs[c][e][g][l]	5.32977	0.16808	5.04162	5.61615	8.3813e-12	5.73463e-11	0	6.41352e-10	39.0474	3
S_gal[c][e][l]	10.6595	0.33616	10.0832	11.2323	4.32291e-11	2.36561e-10	0	2.77919e-09	37.8103	3
S_galgluside_hs[c][e][g][l][r]	7.99466	0.25212	7.56243	8.42423	1.25067e-11	7.25866e-11	0	6.76983e-10	39.1066	3
S_gln_L[c][e][m]	2	0	2	2	0.437472	0.737792	4.38208e-09	2.18526	2.19274	-1
S_glu_L[c][e][l][m][r]	19.0357	0.00198375	19.0323	19.0391	1.87433	1.15477	7.71744e-09	11.216	3.34426	3
S_gluside_hs[c][e][g][l][r]	2.66533	0.0842943	2.52081	2.80895	1.30584e-11	6.16841e-11	0	5.3446e-10	37.4641	3
S_gly[c][e][m][x]	0.0343934	0.0198257	0.000404235	0.0681728	1.15563e-08	2.46636e-09	8.08336e-09	2.16887e-08	21.5049	3
S_glyb[c][e][m]	0.0473293	0.0730484	0	0.807847	6.16237	3.65084	0	10.4202	-7.02461	-1
S_glyc[c][e][m]	0.000367582	0.000211889	4.32029e-06	0.0007286	18.6637	5.75224	10.0371	31.4206	-15.6318	-3
S_glyc3p[c][e][m]	0.000367582	0.000211889	4.32029e-06	0.0007286	1.27774e-11	5.12224e-11	0	3.4973e-10	24.6693	3
S_gmp[c][e][g][l]	0.00116074	0.000669096	1.36425e-05	0.00230075	1.54933e-11	1.00496e-10	0	1.07398e-09	26.0686	3
S_gthox[c][e][m][r]	0	0	0	0	0.766935	0.630714	0	1.56947	-39.4803	-3
S_gthrd[c][e][m][r]	0.979712	3.79126	2.76146e-05	16.8323	7.2575	2.55824	1.8126	10.6773	-2.88904	1
S_h2o2[c][e][l][m][n][r][x]	0	0	0	0	3.0613	0.908133	2	4.25333	-41.4773	-3
S_HC02203[c][e][m]	0.00101714	0.00130418	0	0.00450242	0	0	0	0	29.9219	3
S_HC02213[c][e]	0.00104528	0.00145471	0	0.00463678	0	0	0	0	29.9612	3
S_hco3[c][e][m]	0.00234953	0.00135436	2.76146e-05	0.0046571	7.24869	3.94977	1.07969	12.4645	-11.5911	-3
S_his_L[c][e]	0.00637724	0.00367609	7.49534e-05	0.0126406	2.61278e-09	1.72664e-10	2.52812e-09	3.12689e-09	21.2184	3
S_hxan[c][e]	0.00569575	0.00328326	6.69437e-05	0.0112898	2.63536e-11	1.34815e-10	0	9.9715e-10	27.6336	3
S_hxcoa[c][e][m][x]	0.246743	0.477439	0	1.28771	0.0221675	0.04164	0	0.1	3.47649	2
S_icit[c][e][m][x]	0.24018	0.298664	0.0940681	1.37831	3.45539	3.57652	0	13.2674	-3.84666	-1
S_ile_L[c][e][m]	0.0144328	0.00831962	0.000169632	0.0286078	5.72748e-09	6.81725e-11	5.72156e-09	6.65702e-09	21.2647	3
S_imp[c][e]	0.00284788	0.00164163	3.34718e-05	0.0056449	4.5335e-12	4.55605e-11	0	4.6015e-10	28.939	3
S_inost[c][e][r]	0.00183791	0.00105944	2.16014e-05	0.003643	3.89356e-10	3.5603e-10	0	1.9235e-09	22.1668	3
S_lanost[c][e][r]	0.000514619	0.000296647	6.04846e-06	0.00102005	0	0	0	0	28.9389	3
S_leu_L[c][e][m]	0.0275229	0.0158653	0.000323484	0.0545544	1.11108e-08	1.13843e-09	1.09109e-08	1.92936e-08	21.2401	3
S_leuktrB4[c][e][m][r][x]	0.0988425	0.300195	0	1.28355	1.63809	3.23341	0	10.8429	-4.05074	-1
S_lnlc[c][e][l][r]	0.0112218	0.000270422	0.0107582	0.0116826	0.110038	0.118296	0	0.389957	-3.29362	-1
S_lnlccrn[c][e][m][x]	0.0224436	0.000540844	0.0215164	0.0233651	0.220075	0.236592	0	0.779913	-3.29362	-1
S_lys_L[c][e][m][n]	0.0298724	0.0172196	0.000351098	0.0592114	1.19391e-08	1.92641e-10	1.18423e-08	1.25923e-08	21.2546	3
S_meoh[c][e]	0	0	0	0	0.0567746	0.10331	0	1.0046	-35.7245	-3
S_met_L[c][e]	0.00771982	0.00445001	9.07331e-05	0.0153018	3.65566e-09	2.56187e-09	1.53018e-09	1.39712e-08	21.0096	3
S_mev_R[c][e][x]	0.00308772	0.00177988	3.62908e-05	0.0061203	1.726e-13	2.4585e-12	0	3.5028e-11	31.2942	3
S_mlthf[c][e][m]	0.00419046	0.00241555	4.92516e-05	0.0083061	2.18207e-10	9.44276e-10	0	5.78878e-09	24.1883	3
S_na1[c][e][g][x]	0.179586	0.103585	0.00220312	0.369927	22.4569	8.41773	6.77951	33.3417	-6.96634	-3
S_nadp[c][e][m][r][x]	2.29563	0.00925812	2.27976	2.3114	9.81818	4.77224	1.00365	15.4757	-2.09656	-1
S_o2s[c][e][m][n][x]	0	0	0	0	1.77003	0.889911	0	2.50667	-40.6869	-3
S_oxa[c][e][m][x]	0.0413221	0.0787496	0	0.193516	6.2219e-12	4.31692e-11	0	3.64404e-10	32.4138	2
S_pa_hs[c][e][g][m][n][r]	0.00124978	0.000720425	1.4689e-05	0.00247725	1.68762e-10	2.64159e-10	0	1.10748e-09	22.8117	3
S_pail_hs[c][e][g][n][r]	0.00124978	0.000720425	1.4689e-05	0.00247725	1.77539e-10	2.59704e-10	0	1.10748e-09	22.7389	3
S_pchol_hs[c][e][g][m][r]	0.00448449	0.00258504	5.27074e-05	0.0088889	2.08522e-09	2.70467e-10	1.54463e-09	2.82697e-09	21.0356	3
S_pe_hs[c][e][m][r]	0.00139682	0.000805183	1.64172e-05	0.0027687	2.60747e-10	3.19069e-10	0	1.16577e-09	22.3475	3
S_pglyc_hs[c][e][m]	0.000735163	0.000423778	8.64057e-06	0.0014572	2.11042e-11	5.76551e-11	0	2.9144e-10	24.9872	3
S_phe_L[c][e][m]	19.0093	0.0132146	18.9868	19.032	6.78539e-09	1.76051e-09	5.18932e-09	1.55679e-08	31.3833	3
S_ppi[c][e][m][n][r][x]	0.0468126	0.0145881	0.0218028	0.0716679	9.12135	6.75199	0.00364878	22.4176	-7.60621	-1
S_pro_L[c][e][m]	0.02081	0.0119957	0.000244585	0.0412484	8.28508e-09	5.04302e-10	8.24968e-09	1.54349e-08	21.2601	3
S_prpp[c][e]	0.00284788	0.00164163	3.34718e-05	0.0056449	1.74929e-10	3.90695e-10	0	1.86811e-09	23.9484	3
S_q10[c][e][m]	2.4532	0.00711042	2.44101	2.46531	13.2886	7.62073	0.00729755	25.3333	-2.43745	-1
S_q10h2[c][e][m]	2.4532	0.00711042	2.44101	2.46531	13.2886	7.62073	0.00729755	25.3333	-2.43745	-1
S_retinal[c][e][r]	0	0	0	0	0.328571	0.431864	0	1	-38.2574	-3
S_retinol[c][e][r]	0	0	0	0	0.328571	0.431864	0	1	-38.2574	-3
S_so3[c][e][m]	0	0	0	0	4.62385	8.60773	0	27.3053	-42.0722	-3
S_so4[c][e][l][m][r]	0	0	0	0	12.2725	10.9111	0	29.3408	-43.4805	-3
S_sphmyln_hs[c][e][g][l][r]	0.000441088	0.000254261	5.18423e-06	0.0008743	5.25441e-11	8.03666e-11	0	1.7486e-10	22.9738	3
S_sql[c][e][r]	0.000514619	0.000296647	6.04846e-06	0.00102005	0	0	0	0	28.9389	3
S_succ[c][e][m][x]	15.6151	5.77861	1.09701	18.1272	1.1077	0.492815	0.00364877	1.95017	3.8173	2
S_thf[c][e][l][m]	0.00419046	0.00241555	4.92516e-05	0.0083061	5.44831e-10	1.1676e-09	0	7.225e-09	22.8722	3
S_thr_L[c][e]	0.0157753	0.00909354	0.000185412	0.031269	6.29051e-09	5.2298e-10	6.2538e-09	1.37051e-08	21.2578	3
S_thymd[c][e][l][m]	0.000660446	0.000380708	7.7624e-06	0.0013091	8.04153e-11	1.77429e-10	0	1.23138e-09	22.9516	3
S_trp_L[c][e]	0.000671293	0.00038696	7.88989e-06	0.0013306	1.63212e-10	6.75604e-11	0	5.9877e-10	21.963	3
S_tsul[c][e][m]	0	0	0	0	1.12706	4.97452	0	27.4554	-40.0357	-3
S_tyr_L[c][e][m]	0.00805547	0.00464349	9.46781e-05	0.0159671	2.44096e-09	7.9123e-10	1.59671e-09	3.19342e-09	21.6535	3
S_udp[c][e][g][l][n][r]	1.53527	0.0594967	1.4339	1.63727	3.46678e-10	5.35205e-10	0	2.24902e-09	32.04	3
S_udpg[c][e][r]	5.32977	0.16808	5.04162	5.61615	1.64045e-11	9.86619e-11	0	1.04916e-09	38.1558	3
S_ump[c][e][g][l][n][r]	1.53527	0.0594967	1.4339	1.63727	2.44747e-10	3.81741e-10	0	1.52907e-09	32.5406	3
S_ura[c][e]	3.07055	0.118993	2.8678	3.27455	19.6036	0.886883	18.4352	21.7473	-2.67455	-3
S_uri[c][e][l]	1.53527	0.0594967	1.4339	1.63727	9.80182	0.443441	9.2176	10.8736	-2.67455	-3
S_utp[c][e][n]	3.07324	0.117439	2.87315	3.27458	3.36032e-10	4.52888e-10	0	2.03752e-09	33.0862	3
S_val_L[c][e][m]	0.0177892	0.0102544	0.000209081	0.0352607	7.05673e-09	6.53729e-11	7.05214e-09	7.98356e-09	21.2653	3
DMEM+cholesterol
BioComp	Mean_CA	SDev_CA	CA_min	CA_max	Mean_HT	SDev_HT	HT_min	HT_max	log2(CA/HT)_mean	Trend of CAHT
S_HC01842[c]	0.0012787	0.000836063	6.79085e-06	0.0027687	1.09111e-11	7.71505e-11	0	5.5374e-10	26.6778	3
S_dcamp[c]	0.00154447	0.00100983	8.20227e-06	0.00334415	3.2947e-12	4.69424e-11	0	6.68826e-10	28.4219	3
S_xoldioloneh[c]	0	0	0	0	0.324138	0.427471	0	1	-38.2378	-3
S_r1p[c]	1.54575	0.0606335	1.43769	1.63799	9.80183	0.424113	9.21893	10.8528	-2.66474	-3
S_xu5p_D[c]	1.02876	0.0415587	0.954699	1.09199	6.53455	0.282742	6.14595	7.2352	-2.66718	-3
S_HC00718[c]	0.0012787	0.000836063	6.79085e-06	0.0027687	1.09111e-11	7.71505e-11	0	5.5374e-10	26.6778	3
S_gal1p[c]	5.29872	0.170345	5.03957	5.6023	5.2294e-12	4.75457e-11	0	6.31518e-10	39.6297	3
S_1p3h5c[c][m]	0.948934	0.324098	0.1	2.18234	3.074e-13	4.3803e-12	0	6.241e-11	39.4008	3
S_3hpvscoa[c][m][x]	0	0	0	0	2.41898	3.23021	0	10.4533	-41.1375	-3
S_3hpvstetcoa[c][m][x]	0	0	0	0	2.41898	3.23021	0	10.4533	-41.1375	-3
S_aacoa[c][m][x]	0	0	0	0	0.557693	1.15253	0	4.22107	-39.0207	-3
S_accoa[c][g][m][r][x]	0.097804	0.000673295	0.0967797	0.0990039	3.99073	3.8984	2.7687e-10	14.6744	-5.35062	-1
S_arachdcoa[c][m][r][x]	0.000672995	0.00044003	3.57411e-06	0.0014572	1.07394e-11	9.16471e-11	0	9.73455e-10	25.7727	3
S_arachdcrn[c][m][r]	0.000672995	0.00044003	3.57411e-06	0.0014572	5.4422e-12	6.11782e-11	0	8.27887e-10	26.6385	3
S_cdpchol[c][r]	0.00410526	0.00268418	2.1802e-05	0.0088889	2.05001e-09	3.21082e-10	0	2.62036e-09	20.9327	3
S_cdpdag_hs[c][m]	0.000605705	0.000396033	3.21674e-06	0.0013115	5.74277e-11	1.01371e-10	0	3.4973e-10	23.3055	3
S_CE4990[c][m][x]	0.159095	0.375464	0	1.28838	2.52816	3.87014	0	10.8528	-3.99013	-1
S_clpn_hs[c][m]	0.000269207	0.000176018	1.42969e-06	0.0005829	1.36106e-10	4.36398e-11	1.1658e-10	2.3316e-10	20.905	3
S_coa[c][g][l][m][r][x]	1.2086	0.00280857	1.20432	1.2136	5.88411	4.40861	0.0591822	16.0843	-2.28349	-1
S_dadp[c][m][n]	0.000304423	0.000199043	1.61671e-06	0.00065915	1.2334e-10	2.78212e-10	0	1.50306e-09	21.2234	3
S_datp[c][m][n]	0.000608845	0.000398087	3.23342e-06	0.0013183	1.02506e-10	2.20789e-10	0	1.27885e-09	22.4879	3
S_dcdp[c][m][n]	2.06287	0.0796261	1.92096	2.184	3.17138e-10	3.94096e-10	0	1.95598e-09	32.5943	3
S_dctp[c][m][n]	2.05906	0.0821127	1.91273	2.18398	1.2713e-10	2.49583e-10	0	2.03848e-09	33.9037	3
S_dd2coa[c][m][x]	0.0244612	0.125346	0	1.28561	1.54459	3.47341	0	13.8031	-5.98059	-1
S_ddcacoa[c][m][r][x]	0.0244612	0.125346	0	1.28561	1.54459	3.47341	0	13.8031	-5.98059	-1
S_dudp[c][m][n]	4.63973	0.180287	4.31843	4.914	2.57357e-10	4.58228e-10	0	3.63345e-09	34.064	3
S_dump[c][m][n]	0.519683	0.0173131	0.488829	0.546022	1.14044e-10	2.7486e-10	0	2.61421e-09	32.0728	3
S_dutp[c][m][n]	4.12004	0.162973	3.8296	4.36798	3.10721e-10	4.86586e-10	0	2.27914e-09	33.6217	3
S_fadh2[c][m][r][x]	0.0646418	8.21718e-05	0.0645168	0.0647882	3.09502	2.95106	2.7687e-10	10.4533	-5.58134	-1
S_g6p[c][r]	8.94808	0.255518	8.55936	9.40346	1	2.07721e-10	1	1	3.16158	3
S_ga2_hs[c][g][l]	2.64936	0.0851727	2.51979	2.80115	6.7431e-12	5.90524e-11	0	6.31518e-10	38.3159	3
S_HC00591[c][m]	0.992472	0.00492204	0.9837	0.99996	0	0	0	0	39.8522	3
S_HC01412[m][x]	0.362392	0.549868	0	1.29052	2.50144	4.76061	0	14.3757	-2.78713	-1
S_HC01415[m][x]	0.337691	0.528868	0	1.28862	3.24782	5.38	0	13.6975	-3.2657	-1
S_HC01434[c][m][x]	0.101618	0.307874	0	1.18566	2.22945	3.63723	0	11.0386	-4.45547	-1
S_hdd2coa[c][m][r][x]	0.139375	0.371664	0	1.28866	1.10387	2.95965	0	14.2131	-2.98552	-1
S_hmgcoa[c][m][x]	0	0	0	0	0.557693	1.15253	0	4.22107	-39.0207	-3
S_hx2coa[m][x]	0.270359	0.492943	0	1.2864	0.0167488	0.0374334	0	0.1	4.01275	2
S_lac_D[c][m]	9.55065	0.00554822	9.54077	9.55909	0.00294938	0.0168092	0	0.149421	11.661	3
S_lnlccoa[c][m][r][x]	0.0209864	0.000339301	0.0203817	0.0215026	0.225346	0.235837	0	0.745982	-3.42461	-1
S_nadph[c][m][r][x]	2.28013	0.000365836	2.27957	2.28078	9.49979	4.73586	1.05918	15.4757	-2.05878	-1
S_occoa[c][m][x]	0.348184	0.528873	0.0101909	1.29892	3.3605	5.36148	0	13.6975	-3.27075	-1
S_pgp_hs[c][m]	0.000672995	0.00044003	3.57411e-06	0.0014572	9.1883e-12	4.32967e-11	0	2.9144e-10	25.9772	3
S_phpyr[c][m]	19.0227	0.00627453	19.0115	19.0322	0	0	0	0	44.1128	3
S_pmtcoa[c][m][r][x]	0.139375	0.371664	0	1.28866	1.10387	2.95965	0	14.2131	-2.98552	-1
S_r5p[c][r]	1.54575	0.0606335	1.43769	1.63799	9.80183	0.424113	9.21893	10.8528	-2.66474	-3
S_ru5p_D[c][r]	1.02876	0.0415587	0.954699	1.09199	6.53455	0.282742	6.14595	7.2352	-2.66718	-3
S_tdcoa[c][m][r][x]	0.362392	0.549868	0	1.29052	2.50144	4.76061	0	14.3757	-2.78713	-1
S_trdox[c][n]	3.09472	0.119162	2.88236	3.27601	2.47776e-10	3.25894e-10	0	1.53463e-09	33.5342	3
S_trdrd[c][n]	3.09472	0.119162	2.88236	3.27601	2.34808e-10	3.13065e-10	0	1.43009e-09	33.6115	3
S_udpgal[c][g][r]	5.29872	0.170345	5.03957	5.6023	5.373e-12	4.75739e-11	0	6.31518e-10	39.5968	3
S_xol7ah2[c][m]	0	0	0	0	0.282266	0.416825	0	1	-38.0383	-3
S_xoltriol[c][m]	0	0	0	0	0.324138	0.427471	0	1	-38.2378	-3
S_2hb[c][e]	16.1747	16.5608	0	35.8746	2.9052e-12	3.89345e-11	0	5.5374e-10	41.9134	2
S_3hpvs[c][e][r]	0	0	0	0	2.41898	3.23021	0	10.4533	-41.1375	-3
S_3hpvstet[c][e]	0	0	0	0	2.41898	3.23021	0	10.4533	-41.1375	-3
S_4abut[c][e][l][m]	0	0	0	0	0.222311	1.00363	0	9.08827	-37.6938	-3
S_4hpro_LT[c][e][m]	0.948934	0.324098	0.1	2.18234	3.074e-13	4.3803e-12	0	6.241e-11	39.4008	3
S_5mthf[c][e]	0.0038361	0.00250819	2.03726e-05	0.0083061	3.53744e-10	6.62939e-10	0	1.92797e-09	23.3664	3
S_acac[c][e][m][x]	0	0	0	0	1.67308	3.45759	0	12.6632	-40.6056	-3
S_acgal[c][e][l]	7.94808	0.255518	7.55936	8.40346	2.19484e-11	1.62898e-10	0	1.89455e-09	38.3334	3
S_ahcys[c][e][m][r]	0.0038361	0.00250819	2.03726e-05	0.0083061	3.75021e-10	6.77768e-10	0	2.19823e-09	23.2823	3
S_alaala[c][e]	0	0	0	0	0.29366	0.300048	0	0.666667	-38.0954	-3
S_amet[c][e][m][r]	0.0038361	0.00250819	2.03726e-05	0.0083061	4.41774e-11	2.56444e-10	0	1.66122e-09	26.3395	3
S_amp[c][e][l][m][n][r][x]	0.0149812	0.00276478	0.0107751	0.0199085	7.2462	4.95599	0.0591822	17.1909	-8.91792	-3
S_arachd[c][e][r][x]	0.000458218	0.000341634	1.78705e-06	0.00145542	1.3164e-12	1.87559e-11	0	2.6723e-10	27.5596	3
S_arg_L[c][e]	0.0165921	0.0108486	8.81165e-05	0.035926	0.587321	0.600096	7.1852e-09	1.33333	-5.14558	-1
S_argalaala[c][e]	0	0	0	0	0.587321	0.600096	0	1.33333	-39.0954	-3
S_asp_L[c][e][m]	0.00968689	0.00633366	5.14446e-05	0.0209745	7.0728e-09	1.46057e-10	7.05214e-09	8.38979e-09	20.3851	3
S_but[c][e]	22.7492	16.5245	4.43272	40.357	1.97568	1.58775	0	5	3.5254	2
S_cdp[c][e][m][n]	1.55349	0.0555743	1.45445	1.63804	3.01283e-09	6.22637e-10	0	4.87154e-09	28.9413	3
S_cdpea[c][e]	0.0012787	0.000836063	6.79085e-06	0.0027687	1.50247e-10	2.57523e-10	0	9.6176e-10	23.0113	3
S_cgly[c][e]	0.00107542	0.000703151	5.71129e-06	0.00232855	0	0	0	0	30.0023	3
S_chol[c][e][g][m][r]	0.0106333	0.00695247	5.64709e-05	0.0230237	3.72728e-09	5.47926e-10	5.829e-11	5.57195e-09	21.4436	3
S_cholp[c][e][g][l]	0.00538396	0.00352024	2.85928e-05	0.0116576	2.16954e-09	3.18839e-10	0	2.88526e-09	21.2422	3
S_chsterol[c][e][g][l][m][r]	0.000942202	0.000616048	5.0038e-06	0.0020401	2.13342e-10	1.07693e-10	0	1.10748e-09	22.0677	3
S_cit[c][e][m]	0.141171	0.0487362	0.0967797	0.198008	3.48913	2.42899	2.07652e-10	7.51408	-4.62735	-1
S_cmp[c][e][g][l][m][n][r]	1.5541	0.0551783	1.45576	1.63804	2.67864e-09	5.58584e-10	6.7032e-10	4.28224e-09	29.1114	3
S_crm_hs[c][e][g][l][r]	2.64936	0.0851727	2.51979	2.80115	6.7622e-11	1.5947e-10	0	1.42852e-09	35.1682	3
S_crn[c][e][m][r][x]	0.0216594	0.000100729	0.0215062	0.0218389	0.225346	0.235837	0	0.745982	-3.37907	-1
S_ctp[c][e][m][n]	0.00628538	0.00410962	3.33801e-05	0.0136094	3.02682e-09	5.07613e-10	0	4.07365e-09	20.9853	3
S_cys_L[c][e]	0.00107542	0.000703151	5.71129e-06	0.00232855	1.03564e-10	1.91528e-10	0	7.3183e-10	23.294	3
S_cytd[c][e][l][m]	3.09621	0.118189	2.88558	3.27601	19.6037	0.848225	18.4379	21.7056	-2.66255	-3
S_dag_hs[c][e][g][n][r]	0.0126523	0.00827258	6.71933e-05	0.0273954	4.88406e-09	3.87484e-10	3.78873e-09	5.65394e-09	21.3045	3
S_dcmp[c][e][m][n]	1.03535	0.0372553	0.968951	1.09202	3.12057e-10	4.3395e-10	0	2.66827e-09	31.623	3
S_dcyt[c][e][m][n]	1.03132	0.0398843	0.960244	1.092	3.59543e-10	6.31596e-10	0	4.10849e-09	31.4136	3
S_dgtp[c][e][m][n]	0.000457131	0.00029889	2.4277e-06	0.0009898	2.71169e-10	4.07714e-10	0	1.6436e-09	20.6797	3
S_dheas[c][e][r]	0	0	0	0	1.85432	2.46477	0	8.42246	-40.754	-3
S_dtdp[c][e][m][n]	0.000302298	0.000197654	1.60543e-06	0.00065455	9.17466e-11	2.38954e-10	0	1.84964e-09	21.6362	3
S_dtmp[c][e][l][m]	0.000302298	0.000197654	1.60543e-06	0.00065455	4.7573e-11	1.16924e-10	0	5.8276e-10	22.5693	3
S_dttp[c][e][m][n]	0.000604596	0.000395308	3.21086e-06	0.0013091	7.25122e-11	1.85679e-10	0	1.34725e-09	22.9715	3
S_estrones[c][e][r]	0	0	0	0	1.11598	2.13351	0	8.33521	-40.0215	-3
S_ethamp[c][e][r]	0.0012787	0.000836063	6.79085e-06	0.0027687	2.15956e-10	3.71007e-10	0	1.92352e-09	22.4908	3
S_fad[c][e][m][r][x]	0.0646418	8.21718e-05	0.0645168	0.0647882	3.09502	2.95106	0	10.4533	-5.58134	-1
S_fald[c][e][m][x]	0	0	0	0	0.0541301	0.10881	0	1.42619	-35.6557	-3
S_fol[c][e][m]	0	0	0	0	0.718682	1.50968	0	6.03165	-39.3866	-3
S_for[c][e][m][r]	0	0	0	0	1.04944	2.30551	0	8.44213	-39.9328	-3
S_g1p[c][e]	5.29872	0.170345	5.03957	5.6023	1.64719e-11	1.10232e-10	0	1.26303e-09	38.1418	3
S_ga1_hs[c][e][g][l]	5.29872	0.170345	5.03957	5.6023	1.41436e-11	1.18616e-10	0	1.26303e-09	38.3481	3
S_gal[c][e][l]	10.5974	0.340691	10.0791	11.2046	2.81623e-11	1.57172e-10	0	1.60338e-09	38.4028	3
S_galgluside_hs[c][e][g][l][r]	7.94808	0.255518	7.55936	8.40346	2.2773e-11	1.54801e-10	0	1.60338e-09	38.2825	3
S_glu_L[c][e][l][m][r]	19.0588	0.0173418	19.0324	19.0897	1.77991	0.561986	7.71744e-09	2.1	3.42058	3
S_gluside_hs[c][e][g][l][r]	2.64976	0.0854367	2.51979	2.80203	1.43102e-11	8.74141e-11	0	1.06892e-09	37.3326	3
S_gly[c][e][m][x]	0.031485	0.0205861	0.000167209	0.0681728	1.16768e-08	2.70901e-09	8.08336e-09	2.16887e-08	21.3625	3
S_glyb[c][e][m]	0.051726	0.077955	0	0.900386	6.3205	3.69451	0	10.5157	-6.933	-1
S_glyc[c][e][m]	0.000336498	0.000220015	1.78705e-06	0.0007286	18.8998	5.76672	10.1513	30.9828	-15.7774	-3
S_glyc3p[c][e][m]	0.000336498	0.000220015	1.78705e-06	0.0007286	4.307e-12	2.47403e-11	0	1.4572e-10	25.9181	3
S_gmp[c][e][g][l]	0.00106258	0.000694757	5.6431e-06	0.00230075	2.41864e-11	1.31527e-10	0	1.074e-09	25.3304	3
S_gthox[c][e][m][r]	0	0	0	0	0.811946	0.600966	0	1.57046	-39.5626	-3
S_gthrd[c][e][m][r]	0.808356	3.45542	1.14226e-05	16.8347	7.34746	2.47489	1.99836	10.7025	-3.18418	1
S_h2o2[c][e][l][m][n][r][x]	0	0	0	0	2.96085	0.901129	2	4.25333	-41.4291	-3
S_HC02203[c][e][m]	0.000972965	0.00132392	0	0.0046571	0	0	0	0	29.8578	3
S_HC02213[c][e]	0.000934435	0.00136204	0	0.00460075	0	0	0	0	29.7995	3
S_hco3[c][e][m]	0.00215084	0.0014063	1.14226e-05	0.0046571	7.02497	4.05201	1.03363	12.4645	-11.6734	-3
S_his_L[c][e]	0.00583795	0.00381708	3.10039e-05	0.0126406	2.62972e-09	1.89023e-10	2.52812e-09	3.12689e-09	21.0816	3
S_hxan[c][e]	0.0052141	0.00340918	2.76907e-05	0.0112898	3.31815e-11	1.89953e-10	0	2.25795e-09	27.1846	3
S_hxcoa[c][e][m][x]	0.270359	0.492943	0	1.2864	0.0167488	0.0374334	0	0.1	4.01275	2
S_icit[c][e][m][x]	0.253858	0.312165	0.0968069	1.38163	3.96233	3.96937	0	13.1054	-3.96425	-1
S_ile_L[c][e][m]	0.0132123	0.00863869	7.0167e-05	0.0286078	5.84479e-09	9.23946e-10	5.72156e-09	1.38382e-08	21.108	3
S_imp[c][e]	0.00260705	0.00170459	1.38454e-05	0.0056449	1.31993e-11	1.0437e-10	0	1.12898e-09	27.452	3
S_inost[c][e][r]	0.00168249	0.00110008	8.93527e-06	0.003643	3.55602e-10	3.64899e-10	0	2.13997e-09	22.1698	3
S_leu_L[c][e][m]	0.0251955	0.0164738	0.000133807	0.0545544	1.11085e-08	1.28244e-09	1.09109e-08	2.1356e-08	21.1129	3
S_leuktrB4[c][e][m][r][x]	0.159095	0.375464	0	1.28838	2.52816	3.87014	0	10.8528	-3.99013	-1
S_lnlc[c][e][l][r]	0.0104932	0.000169651	0.0101909	0.0107513	0.112673	0.117919	0	0.372991	-3.42461	-1
S_lnlccrn[c][e][m][x]	0.0209864	0.000339301	0.0203817	0.0215026	0.225346	0.235837	0	0.745982	-3.42461	-1
S_lys_L[c][e][m][n]	0.0273463	0.01788	0.000145229	0.0592114	1.19074e-08	1.59069e-10	1.18423e-08	1.2441e-08	21.1309	3
S_meoh[c][e]	0	0	0	0	0.0541301	0.10881	0	1.42619	-35.6557	-3
S_met_L[c][e]	0.007067	0.00462068	3.75311e-05	0.0153018	3.83333e-09	2.8244e-09	1.53018e-09	1.39712e-08	20.8137	3
S_mlthf[c][e][m]	0.0038361	0.00250819	2.03726e-05	0.0083061	2.29012e-10	9.93876e-10	0	5.44293e-09	23.9914	3
S_na1[c][e][g][x]	0.165252	0.108427	0.000911303	0.371548	22.8703	8.56433	6.55873	33.4036	-7.11266	-3
S_nadp[c][e][m][r][x]	2.28013	0.000365836	2.27957	2.28078	9.49979	4.73586	1.05918	15.4757	-2.05878	-1
S_o2s[c][e][m][n][x]	0	0	0	0	1.65385	0.955461	0	2.50667	-40.589	-3
S_oxa[c][e][m][x]	0.0414976	0.0802486	0	0.198008	0	0	0	0	35.2723	3
S_pa_hs[c][e][g][m][n][r]	0.0011441	0.000748054	6.07601e-06	0.00247725	1.53675e-10	2.45587e-10	0	1.12828e-09	22.8185	3
S_pail_hs[c][e][g][n][r]	0.0011441	0.000748054	6.07601e-06	0.00247725	1.82368e-10	2.64321e-10	0	1.30314e-09	22.573	3
S_pchol_hs[c][e][g][m][r]	0.00410526	0.00268418	2.1802e-05	0.0088889	2.05223e-09	3.1866e-10	0	2.62036e-09	20.9311	3
S_pe_hs[c][e][m][r]	0.0012787	0.000836063	6.79085e-06	0.0027687	3.05404e-10	3.34192e-10	0	1.25304e-09	21.9927	3
S_pglyc_hs[c][e][m]	0.000672995	0.00044003	3.57411e-06	0.0014572	9.6189e-12	4.47795e-11	0	2.9144e-10	25.9175	3
S_phe_L[c][e][m]	19.0346	0.00156055	19.0323	19.0374	6.78734e-09	1.6125e-09	5.18932e-09	9.31416e-09	31.3848	3
S_ppi[c][e][m][n][r][x]	0.0376415	0.0105504	0.0215911	0.0564439	8.56836	6.4713	0.0591822	22.4176	-7.83055	-3
S_pro_L[c][e][m]	0.0190502	0.0124558	0.000101171	0.0412484	8.36045e-09	9.77616e-10	8.24968e-09	1.88944e-08	21.1196	3
S_prpp[c][e]	0.00260705	0.00170459	1.38454e-05	0.0056449	1.72206e-10	3.81819e-10	0	1.43505e-09	23.8434	3
S_q10[c][e][m]	2.44935	0.00554822	2.44091	2.45923	12.7237	7.42116	0.118364	25.3333	-2.37705	-1
S_q10h2[c][e][m]	2.44935	0.00554822	2.44091	2.45923	12.7237	7.42116	0.118364	25.3333	-2.37705	-1
S_retinal[c][e][r]	0	0	0	0	0.362069	0.442752	0	1	-38.3975	-3
S_retinol[c][e][r]	0	0	0	0	0.362069	0.442752	0	1	-38.3975	-3
S_so3[c][e][m]	0	0	0	0	4.42535	8.58235	0	27.2876	-42.0089	-3
S_so4[c][e][l][m][r]	0	0	0	0	12.0109	10.6153	0	31.6964	-43.4494	-3
S_sphmyln_hs[c][e][g][l][r]	0.000403788	0.000264012	2.14441e-06	0.0008743	6.28807e-11	8.41201e-11	0	1.7486e-10	22.5917	3
S_succ[c][e][m][x]	15.735	5.70239	1.09711	18.129	1.12891	0.481146	0.0273213	1.93837	3.80097	2
S_thf[c][e][l][m]	0.0038361	0.00250819	2.03726e-05	0.0083061	5.45481e-10	1.16975e-09	0	7.05013e-09	22.743	3
S_thr_L[c][e]	0.0144413	0.00944229	7.66942e-05	0.031269	6.2538e-09	0	6.2538e-09	6.2538e-09	21.1387	3
S_thymd[c][e][l][m]	0.000604596	0.000395308	3.21086e-06	0.0013091	8.09984e-11	1.83914e-10	0	1.1996e-09	22.8139	3
S_trp_L[c][e]	0.000614526	0.000401801	3.26359e-06	0.0013306	1.64523e-10	7.01532e-11	0	5.9877e-10	21.824	3
S_tsul[c][e][m]	0	0	0	0	0.972127	4.54721	0	27.4165	-39.8224	-3
S_tyr_L[c][e][m]	0.00737427	0.00482158	3.91629e-05	0.0159671	2.40359e-09	7.97018e-10	1.59671e-09	3.19342e-09	21.5483	3
S_udp[c][e][g][l][n][r]	1.54575	0.0606335	1.43769	1.63799	3.3287e-10	4.86595e-10	0	2.03752e-09	32.1083	3
S_udpg[c][e][r]	5.29872	0.170345	5.03957	5.6023	1.38391e-11	1.04005e-10	0	1.26303e-09	38.3774	3
S_ump[c][e][g][l][n][r]	1.54575	0.0606335	1.43769	1.63799	2.39338e-10	4.24602e-10	0	1.64716e-09	32.5825	3
S_ura[c][e]	3.09151	0.121267	2.87539	3.27599	19.6037	0.848225	18.4379	21.7056	-2.66474	-3
S_uri[c][e][l]	1.54575	0.0606335	1.43769	1.63799	9.80183	0.424113	9.21893	10.8528	-2.66474	-3
S_utp[c][e][n]	3.09397	0.119653	2.88073	3.276	3.05634e-10	4.24943e-10	0	1.71348e-09	33.2322	3
S_val_L[c][e][m]	0.0162848	0.0106477	8.64847e-05	0.0352607	7.09212e-09	5.69675e-10	7.05214e-09	1.51688e-08	21.1306	3

## Sheet: HAM
HAM
BioComp	Mean_CA	SDev_CA	CA_min	CA_max	Mean_HT	SDev_HT	HT_min	HT_max	log2(CA/HT)_mean	Trend of CAHT
S_dcamp[c]	0.00167177	0.000985284	6.20641e-08	0.00334415	0	0	0	0	30.6387	3
S_alpa_hs[c]	0.00662907	0.00390694	2.46103e-07	0.0132605	0	0	0	0	32.6262	3
S_xoldioloneh[c]	0	0	0	0	0.364532	0.482489	0	1	-38.4073	-3
S_Rtotalcoa[c]	0.00662907	0.00390694	2.46103e-07	0.0132605	0	0	0	0	32.6262	3
S_r1p[c]	0.00282194	0.00166315	1.04764e-07	0.0056449	9.8962	0.475212	9.25492	10.8581	-11.776	-3
S_xu5p_D[c]	0	0	0	0	6.59747	0.316808	6.16995	7.23876	-42.585	-3
S_gal1p[c]	6.95218	0.0765313	6.82233	7.08208	0	0	0	0	42.6606	3
S_1p3h5c[c][m]	0.536632	0.36164	0.2	1.87175	0	0	0	0	38.9651	3
S_3hpvscoa[c][m][x]	0	0	0	0	2.17054	3.20165	0	10.4533	-40.9812	-3
S_3hpvstetcoa[c][m][x]	0	0	0	0	2.17054	3.20165	0	10.4533	-40.9812	-3
S_aacoa[c][m][x]	0	0	0	0	0.535532	1.13969	0	4.22107	-38.9622	-3
S_accoa[c][g][m][r][x]	0.521746	0.00725652	0.509434	0.534063	3.79445	3.93355	0	14.6744	-2.86247	-1
S_betald[c][m]	0.0457215	0.0550044	0	0.381457	0.00492611	0.0701862	0	1	3.21435	-1
S_cdpchol[c][r]	0.00444365	0.00261893	1.64969e-07	0.0088889	0	0	0	0	32.0491	3
S_cdpdag_hs[c][m]	0.000655631	0.000386406	2.43402e-08	0.0013115	0	0	0	0	29.2883	3
S_CE4872[c][m]	0.056341	0.216089	0	1.41638	0.00322776	0.0459885	0	0.655236	4.12558	2
S_CE4990[c][m][x]	0.0614545	0.23699	0	1.45641	2.20002	3.63282	0	10.8695	-5.16185	-1
S_clpn_hs[c][m]	0.000291397	0.000171739	1.08181e-08	0.0005829	0	0	0	0	28.1184	3
S_coa[c][g][l][m][r][x]	1.06724	0.0285066	1.01887	1.11562	5.2709	4.49048	0.0449677	16.0843	-2.30417	-1
S_dadp[c][m][n]	0.000329515	0.000194205	1.22332e-08	0.00065915	0	0	0	0	28.2958	3
S_datp[c][m][n]	0.000659031	0.00038841	2.44664e-08	0.0013183	0	0	0	0	29.2958	3
S_dc2coa[m][x]	0.082125	0.306579	0	1.50643	0	0	0	0	36.2571	3
S_dcacoa[c][m][x]	0.082125	0.306579	0	1.50643	0	0	0	0	36.2571	3
S_dcdp[c][m][n]	0.0057798	0.00340641	2.14574e-07	0.0115617	0	0	0	0	32.4284	3
S_dctp[c][m][n]	0.00324391	0.00191185	1.20429e-07	0.006489	0	0	0	0	31.5951	3
S_dd2coa[c][m][x]	0.0543296	0.247245	0	1.53358	1.22892	3.00598	0	12.7806	-4.49951	-1
S_ddcacoa[c][m][r][x]	0.0543296	0.247245	0	1.53358	1.22892	3.00598	0	12.7806	-4.49951	-1
S_dudp[c][m][n]	0.0111376	0.00656413	4.13482e-07	0.0222793	0	0	0	0	33.3747	3
S_dump[c][m][n]	0.00415785	0.00245049	1.54359e-07	0.0083172	0	0	0	0	31.9532	3
S_dutp[c][m][n]	0.00697979	0.00411364	2.59123e-07	0.0139621	0	0	0	0	32.7005	3
S_fadh2[c][m][r][x]	0.456528	0.00634945	0.445755	0.467305	3.12287	2.93051	0	10.4533	-2.7741	-1
S_g6p[c][r]	11.4283	0.114797	11.2335	11.6231	1	0	1	1	3.51454	3
S_HC01412[m][x]	0.164783	0.44104	0	1.55002	2.74374	4.94706	0	14.4757	-4.0575	-1
S_HC01434[c][m][x]	0.148078	0.412968	0	1.54499	1.60033	3.01121	0	11.1616	-3.43394	-1
S_hdd2coa[c][m][r][x]	0.560844	0.692242	0	1.54783	3.42572	5.46913	0	13.658	-2.61074	-1
S_hmgcoa[c][m][x]	0	0	0	0	0.535532	1.13969	0	4.22107	-38.9622	-3
S_hx2coa[m][x]	0.479559	0.675852	0	1.55442	0.00916598	0.130595	0	1.86069	5.70927	-1
S_lac_D[c][m]	8.96836	0.106454	8.78774	9.14905	0.0658465	0.106465	0	0.277086	7.08959	3
S_lnlccoa[c][m][r][x]	0.00662907	0.00390694	2.46103e-07	0.0132605	0	0	0	0	32.6262	3
S_pgp_hs[c][m]	0.000728468	0.000429334	2.70442e-08	0.0014572	0	0	0	0	29.4403	3
S_phpyr[c][m]	17.4372	0.218778	17.0661	17.8086	0	0	0	0	43.9872	3
S_pmtcoa[c][m][r][x]	0.626062	0.692028	0.0637042	1.6143	3.56177	5.47058	0	13.658	-2.50822	-1
S_r5p[c][r]	0.00282194	0.00166315	1.04764e-07	0.0056449	9.8962	0.475212	9.25492	10.8581	-11.776	-3
S_ru5p_D[c][r]	0	0	0	0	6.59747	0.316808	6.16995	7.23876	-42.585	-3
S_tdcoa[c][m][r][x]	0.164783	0.44104	0	1.55002	2.74374	4.94706	0	14.4757	-4.0575	-1
S_trdox[c][n]	0.00912862	0.00538009	3.38898e-07	0.0182606	0	0	0	0	33.0878	3
S_trdrd[c][n]	0.00912862	0.00538009	3.38898e-07	0.0182606	0	0	0	0	33.0878	3
S_udpgal[c][g][r]	6.95218	0.0765313	6.82233	7.08208	0	0	0	0	42.6606	3
S_xol7ah2[c][m]	0	0	0	0	0.295567	0.457425	0	1	-38.1047	-3
S_xoltriol[c][m]	0	0	0	0	0.364532	0.482489	0	1	-38.4073	-3
S_2hb[c][e]	19.9591	21.8242	0	44.7558	0	0	0	0	44.1821	3
S_3hpvs[c][e][r]	0	0	0	0	2.17054	3.20165	0	10.4533	-40.9812	-3
S_3hpvstet[c][e]	0	0	0	0	2.17054	3.20165	0	10.4533	-40.9812	-3
S_4abut[c][e][l][m]	0	0	0	0	0.0362466	0.516435	0	7.35806	-35.0771	-3
S_4hpro_LT[c][e][m]	0.536632	0.36164	0.2	1.87175	0	0	0	0	38.9651	3
S_acac[c][e][m][x]	0	0	0	0	1.6066	3.41907	0	12.6632	-40.5471	-3
S_acgal[c][e][l]	6.95218	0.0765313	6.82233	7.08208	0	0	0	0	42.6606	3
S_acnam[c][e][l][n]	10.4283	0.114797	10.2335	10.6231	0	0	0	0	43.2456	3
S_alaala[c][e]	0	0	0	0	0.216051	0.277746	0	0.666667	-37.6526	-3
S_amp[c][e][l][m][n][r][x]	0.0177519	0.0104623	6.59034e-07	0.0355102	6.84752	4.96981	0.0449677	17.1909	-8.59147	-3
S_arachd[c][e][r][x]	0.0139866	0.00824322	5.1925e-07	0.0279783	0	0	0	0	33.7033	3
S_arg_L[c][e]	0.0179597	0.0105848	6.66751e-07	0.035926	0.432101	0.555492	0	1.33333	-4.58853	-1
S_argalaala[c][e]	0	0	0	0	0.432101	0.555492	0	1.33333	-38.6526	-3
S_asn_L[c][e]	0.0139687	0.00823268	5.18585e-07	0.0279425	0	0	0	0	33.7015	3
S_asp_L[c][e][m]	0.0104854	0.0061797	3.89266e-07	0.0209745	0	0	0	0	33.2877	3
S_but[c][e]	25.7265	21.7707	1.62224	46.4176	1.92506	1.60634	0	5.06204	3.74028	2
S_cdp[c][e][m][n]	0.0111973	0.00659931	4.15698e-07	0.0223987	0	0	0	0	33.3824	3
S_cdpea[c][e]	0.0013841	0.00081574	5.13844e-08	0.0027687	0	0	0	0	30.3663	3
S_cgly[c][e]	0.00699331	0.00412161	2.59625e-07	0.0139892	0	0	0	0	32.7033	3
S_chol[c][e][g][m][r]	0.00874159	0.00515199	3.2453e-07	0.0174864	0	0	0	0	33.0252	3
S_cholp[c][e][g][l]	0.00444365	0.00261893	1.64969e-07	0.0088889	0	0	0	0	32.0491	3
S_chsterol[c][e][g][l][m][r]	0.00101987	0.000601073	3.78623e-08	0.0020401	0	0	0	0	29.9257	3
S_cl[c][e]	0.00601536	0.00354524	2.23319e-07	0.0120329	18.9037	2.50376	8.67369	21.7163	-11.6177	-3
S_cmp[c][e][g][l][m][n][r]	0.011853	0.00698572	4.40038e-07	0.0237102	0	0	0	0	33.4645	3
S_crm_hs[c][e][g][l][r]	3.48272	0.0421726	3.41117	3.5543	0	0	0	0	41.6634	3
S_ctp[c][e][m][n]	0.00680347	0.00400973	2.52577e-07	0.0136094	0	0	0	0	32.6636	3
S_cys_L[c][e]	0.0128226	0.00755716	4.76034e-07	0.0256498	0	0	0	0	33.578	3
S_cytd[c][e][l][m]	0.0107392	0.00632928	3.98689e-07	0.0214822	19.7924	0.950424	18.5098	21.7163	-10.8479	-3
S_dag_hs[c][e][g][n][r]	0.00582775	0.00343467	2.16354e-07	0.0116576	0	0	0	0	32.4403	3
S_dcmp[c][e][m][n]	0.0055438	0.00326732	2.05812e-07	0.0110896	0	0	0	0	32.3682	3
S_dcyt[c][e][m][n]	0.0027719	0.00163366	1.02906e-07	0.0055448	0	0	0	0	31.3682	3
S_dgtp[c][e][m][n]	0.00049481	0.000291624	1.83697e-08	0.0009898	0	0	0	0	28.8823	3
S_dheas[c][e][r]	0	0	0	0	1.9133	2.8277	0	8.37697	-40.7992	-3
S_dtdp[c][e][m][n]	0.000327216	0.00019285	1.21478e-08	0.00065455	0	0	0	0	28.2857	3
S_dtmp[c][e][l][m]	0.000327216	0.00019285	1.21478e-08	0.00065455	0	0	0	0	28.2857	3
S_dttp[c][e][m][n]	0.000654432	0.000385699	2.42956e-08	0.0013091	0	0	0	0	29.2857	3
S_estrones[c][e][r]	0	0	0	0	1.21907	2.31034	0	8.48755	-40.1489	-3
S_etha[c][e]	0.0027682	0.00163148	1.02769e-07	0.0055374	0	0	0	0	31.3663	3
S_ethamp[c][e][r]	0.0013841	0.00081574	5.13844e-08	0.0027687	0	0	0	0	30.3663	3
S_fad[c][e][m][r][x]	0.456528	0.00634945	0.445755	0.467305	3.12287	2.93051	0	10.4533	-2.7741	-1
S_fald[c][e][m][x]	0	0	0	0	0.00443273	0.0442777	0	0.466165	-32.0455	-3
S_fol[c][e][m]	6e-16	8.5e-15	0	1.208e-13	1.15594	1.73567	0	6.03118	-40.0713	-1
S_for[c][e][m][r]	0	0	0	0	0.989567	2.27378	0	8.44213	-39.848	-3
S_g1p[c][e]	6.95218	0.0765313	6.82233	7.08208	0	0	0	0	42.6606	3
S_gal[c][e][l]	10.4283	0.114797	10.2335	10.6231	0	0	0	0	43.2456	3
S_galgluside_hs[c][e][g][l][r]	6.95218	0.0765313	6.82233	7.08208	0	0	0	0	42.6606	3
S_gd1a_hs[c][e][g][n]	3.47609	0.0382657	3.41117	3.54104	0	0	0	0	41.6606	3
S_glc_D[c][e][g][l][r]	8.94511	0.0723668	8.82233	9.06795	2	0	2	2	2.1611	3
S_gln_L[c][e][m]	0.0162968	0.00960479	6.05017e-07	0.0325996	0.334031	0.69467	0	2.24234	-4.35732	-1
S_glu_L[c][e][l][m][r]	17.4705	0.238385	17.0661	17.8751	1.61898	0.738977	0	2	3.43176	3
S_gluside_hs[c][e][g][l][r]	3.48316	0.0424302	3.41117	3.55518	0	0	0	0	41.6635	3
S_gly[c][e][m][x]	0.0199464	0.0117557	7.40504e-07	0.0398999	0	0	0	0	34.2154	3
S_glyb[c][e][m]	0.0457215	0.0550044	0	0.381457	6.50383	3.74142	0	11.0039	-7.15228	-1
S_glyc[c][e][m]	0.00699331	0.00412161	2.59625e-07	0.0139892	20.4112	5.95101	12.9535	31.2215	-11.5111	-3
S_glyc3p[c][e][m]	0.00699331	0.00412161	2.59625e-07	0.0139892	0	0	0	0	32.7033	3
S_gm1_hs[c][e][g][l][n]	10.4283	0.114797	10.2335	10.6231	0	0	0	0	43.2456	3
S_gm2_hs[c][e][l]	3.47609	0.0382657	3.41117	3.54104	0	0	0	0	41.6606	3
S_gm3_hs[c][e][l]	3.47609	0.0382657	3.41117	3.54104	0	0	0	0	41.6606	3
S_gmp[c][e][g][l]	0.00115017	0.000677868	4.26997e-08	0.00230075	0	0	0	0	30.0992	3
S_gthox[c][e][m][r]	0	0	0	0	0.701742	0.590698	0	1.53102	-39.3522	-3
S_h2o2[c][e][l][m][n][r][x]	0	0	0	0	2.98922	0.99724	2	4.25333	-41.4429	-3
S_hco3[c][e][m]	0.0139866	0.00824322	5.1925e-07	0.0279783	6.72055	4.50971	1	12.7616	-8.90839	-3
S_his_L[c][e]	0.00631916	0.00372429	2.34597e-07	0.0126406	0	0	0	0	32.5571	3
S_hxan[c][e]	0.00564388	0.0033263	2.09528e-07	0.0112898	0	0	0	0	32.394	3
S_hxcoa[c][e][m][x]	0.479559	0.675852	0	1.55442	0.00916598	0.130595	0	1.86069	5.70927	-1
S_ile_L[c][e][m]	0.0143013	0.00842869	5.30933e-07	0.0286078	0	0	0	0	33.7354	3
S_imp[c][e]	0.00282194	0.00166315	1.04764e-07	0.0056449	0	0	0	0	31.394	3
S_inost[c][e][r]	0.00182117	0.00107333	6.76105e-08	0.003643	0	0	0	0	30.7622	3
S_leu_L[c][e][m]	0.0272723	0.0160733	1.01248e-06	0.0545544	0	0	0	0	34.6667	3
S_leuktrB4[c][e][m][r][x]	0.0614545	0.23699	0	1.45641	2.20002	3.63282	0	10.8695	-5.16185	-1
S_lipoate[c][e]	1	0	1	1	0	0	0	0	39.8631	3
S_lnlc[c][e][l][r]	0.00662907	0.00390694	2.46103e-07	0.0132605	0	0	0	0	32.6262	3
S_lys_L[c][e][m][n]	0.0296003	0.0174454	1.09891e-06	0.0592114	0	0	0	0	34.7849	3
S_meoh[c][e]	0	0	0	0	0.00443273	0.0442777	0	0.466165	-32.0455	-3
S_met_L[c][e]	0.00764952	0.00450836	2.83986e-07	0.0153018	0	0	0	0	32.8327	3
S_na1[c][e][g][x]	0.144037	0.0847383	5.25242e-06	0.293599	22.4458	9.98265	6.82511	33.5	-7.28386	-3
S_nh4[c][e][m][n][r][x]	0.00716553	0.00422311	2.66019e-07	0.0143337	19.7924	0.950424	18.5098	21.7163	-11.4316	-3
S_o2s[c][e][m][n][x]	0	0	0	0	1.39079	1.1125	0	2.50667	-40.339	-3
S_oaa[c][e][m][x]	0.532232	0.0134362	0.509435	0.555038	2.61013	1.26723	0.0449677	4.32022	-2.29399	-1
S_oxa[c][e][m][x]	0.471449	0.465098	0	1.06793	0	0	0	0	38.7783	3
S_pa_hs[c][e][g][m][n][r]	0.00662907	0.00390694	2.46103e-07	0.0132605	0	0	0	0	32.6262	3
S_pail_hs[c][e][g][n][r]	0.0012384	0.00072987	4.59753e-08	0.00247725	0	0	0	0	30.2058	3
S_pchol_hs[c][e][g][m][r]	0.00444365	0.00261893	1.64969e-07	0.0088889	0	0	0	0	32.0491	3
S_pe_hs[c][e][m][r]	0.0013841	0.00081574	5.13844e-08	0.0027687	0	0	0	0	30.3663	3
S_pglyc_hs[c][e][m]	0.000728468	0.000429334	2.70442e-08	0.0014572	0	0	0	0	29.4403	3
S_phe_L[c][e][m]	17.4502	0.226423	17.0661	17.8345	0	0	0	0	43.9883	3
S_ppi[c][e][m][n][r][x]	0.0438157	0.0258234	1.62665e-06	0.0876472	7.93278	6.491	0.0449677	22.4176	-7.50024	-2
S_pro_L[c][e][m]	0.0206205	0.012153	7.6553e-07	0.0412484	0	0	0	0	34.2634	3
S_prpp[c][e]	0.00282194	0.00166315	1.04764e-07	0.0056449	0	0	0	0	31.394	3
S_q10[c][e][m]	2.49759	0.0458426	2.41981	2.57541	11.9704	7.73187	0.0899353	25.3333	-2.26086	-1
S_q10h2[c][e][m]	2.49759	0.0458426	2.41981	2.57541	11.9704	7.73187	0.0899353	25.3333	-2.26086	-1
S_retinal[c][e][r]	2.1e-15	2.97e-14	0	4.226e-13	0.334975	0.473149	0	1	-38.2823	-1
S_retinol[c][e][r]	0	0	0	0	0.334975	0.473149	0	1	-38.2853	-3
S_Rtotal[c][e][g][l][r]	0.0132581	0.00781389	4.92206e-07	0.0265211	0	0	0	0	33.6262	3
S_so3[c][e][m]	0	0	0	0	4.07201	7.93513	0	27.9237	-41.8889	-3
S_so4[c][e][l][m][r]	0	0	0	0	10.5443	10.5193	0	29.1408	-43.2615	-3
S_sphings[c][e][g][l][n][r]	0.0198872	0.0117208	7.38309e-07	0.0397817	0	0	0	0	34.2111	3
S_sphmyln_hs[c][e][g][l][r]	0.000437071	0.000257594	1.62262e-08	0.0008743	0	0	0	0	28.7033	3
S_succ[c][e][m][x]	6.78618	7.83943	0.510124	18.2347	0.926716	0.524895	0	1.9102	2.8724	2
S_thcholstoic[c][e][m][r][x]	0.056341	0.216089	0	1.41638	0.00322776	0.0459885	0	0.655236	4.12558	2
S_thr_L[c][e]	0.0156317	0.00921276	5.80322e-07	0.031269	0	0	0	0	33.8638	3
S_thymd[c][e][l][m]	0.000654432	0.000385699	2.42956e-08	0.0013091	0	0	0	0	29.2857	3
S_trp_L[c][e]	0.00066518	0.000392034	2.46946e-08	0.0013306	0	0	0	0	29.3092	3
S_tsul[c][e][m]	0	0	0	0	2.34477	7.57262	0	32.0787	-41.0926	-3
S_tyr_L[c][e][m]	0.00798211	0.00470437	2.96334e-07	0.0159671	0	0	0	0	32.8941	3
S_udp[c][e][g][l][n][r]	0.00370583	0.00255914	1.04764e-07	0.0114955	0	0	0	0	31.7871	3
S_udpg[c][e][r]	6.95218	0.0765313	6.82233	7.08208	0	0	0	0	42.6606	3
S_ump[c][e][g][l][n][r]	0.00370583	0.00255914	1.04764e-07	0.0114955	0	0	0	0	31.7871	3
S_ura[c][e]	0.00564388	0.0033263	2.09528e-07	0.0112898	19.7924	0.950424	18.5098	21.7163	-11.776	-3
S_uri[c][e][l]	0.00282194	0.00166315	1.04764e-07	0.0056449	9.8962	0.475212	9.25492	10.8581	-11.776	-3
S_utp[c][e][n]	0.00831569	0.00490098	3.08718e-07	0.0166344	0	0	0	0	32.9532	3
S_val_L[c][e][m]	0.0176272	0.0103888	6.54404e-07	0.0352607	0	0	0	0	34.0371	3
HAM-cholesterol
BioComp	Mean_CA	SDev_CA	CA_min	CA_max	Mean_HT	SDev_HT	HT_min	HT_max	log2(CA/HT)_mean	Trend of CAHT
S_dcamp[c]	0.00170587	0.000982199	4.60737e-05	0.00334415	0	0	0	0	30.6679	3
S_alpa_hs[c]	0.00676427	0.00389471	0.000182696	0.0132605	0	0	0	0	32.6553	3
S_xoldioloneh[c]	0	0	0	0	0.305419	0.461723	0	1	-38.152	-3
S_Rtotalcoa[c]	0.00676427	0.00389471	0.000182696	0.0132605	0	0	0	0	32.6553	3
S_r1p[c]	0.00287949	0.00165795	7.77721e-05	0.0056449	9.85588	0.445729	9.25492	10.8509	-11.741	-3
S_xu5p_D[c]	0	0	0	0	6.57059	0.297152	6.16995	7.23393	-42.5792	-3
S_gal1p[c]	6.95894	0.078656	6.82602	7.09013	0	0	0	0	42.662	3
S_M00961[c]	0.000520332	0.000299596	1.40536e-05	0.00102005	0	0	0	0	28.9549	3
S_M00957[c]	0.000520332	0.000299596	1.40536e-05	0.00102005	0	0	0	0	28.9549	3
S_M00963[c]	0.000520332	0.000299596	1.40536e-05	0.00102005	0	0	0	0	28.9549	3
S_M00959[c]	0.000520332	0.000299596	1.40536e-05	0.00102005	0	0	0	0	28.9549	3
S_M00955[c]	0.000520332	0.000299596	1.40536e-05	0.00102005	0	0	0	0	28.9549	3
S_M01067[c]	0.000520332	0.000299596	1.40536e-05	0.00102005	0	0	0	0	28.9549	3
S_1p3h5c[c][m]	0.583074	0.405072	0.376244	1.98113	0	0	0	0	39.0849	3
S_3hpvscoa[c][m][x]	0	0	0	0	2.38586	3.24282	0	10.4533	-41.1176	-3
S_3hpvstetcoa[c][m][x]	0	0	0	0	2.38586	3.24282	0	10.4533	-41.1176	-3
S_44mctr[c][r]	0.000520332	0.000299596	1.40536e-05	0.00102005	0	0	0	0	28.9549	3
S_44mzym[c][r]	0.000520332	0.000299596	1.40536e-05	0.00102005	0	0	0	0	28.9549	3
S_4mzym_int1[c][r]	0.000520332	0.000299596	1.40536e-05	0.00102005	0	0	0	0	28.9549	3
S_4mzym_int2[c][r]	0.000520332	0.000299596	1.40536e-05	0.00102005	0	0	0	0	28.9549	3
S_5dpmev[c][x]	0.00312199	0.00179757	8.43219e-05	0.0061203	0	0	0	0	31.5398	3
S_5pmev[c][x]	0.00312199	0.00179757	8.43219e-05	0.0061203	0	0	0	0	31.5398	3
S_aacoa[c][m][x]	0.00312199	0.00179757	8.43219e-05	0.0061203	0.586889	1.1035	0	4.22107	-7.55448	-1
S_accoa[c][g][m][r][x]	0.528624	0.0110494	0.509952	0.547054	4.09615	3.8214	0	14.6744	-2.95395	-1
S_betald[c][m]	0.0428571	0.0496095	0	0.1	0.00492611	0.0701862	0	1	3.12102	-1
S_cdpchol[c][r]	0.00453427	0.00261073	0.000122466	0.0088889	0	0	0	0	32.0782	3
S_cdpdag_hs[c][m]	0.000669002	0.000385196	1.80691e-05	0.0013115	0	0	0	0	29.3174	3
S_CE4872[c][m]	0.0653171	0.259934	0	1.48263	0	0	0	0	35.9267	3
S_CE4990[c][m][x]	0.0388176	0.178537	0	1.4659	2.35188	3.57545	0	10.6753	-5.92096	-1
S_chlstol[c][r]	0.000520332	0.000299596	1.40536e-05	0.00102005	0	0	0	0	28.9549	3
S_clpn_hs[c][m]	0.00029734	0.000171202	8.03085e-06	0.0005829	0	0	0	0	28.1475	3
S_coa[c][g][l][m][r][x]	1.07523	0.0324534	1.02039	1.12936	5.66041	4.48861	0.0642735	16.0843	-2.39626	-1
S_dadp[c][m][n]	0.000336235	0.000193597	9.08138e-06	0.00065915	0	0	0	0	28.3249	3
S_datp[c][m][n]	0.000672471	0.000387194	1.81628e-05	0.0013183	0	0	0	0	29.3249	3
S_dc2coa[m][x]	0.0569519	0.253688	0	1.55703	0	0	0	0	35.729	3
S_dcacoa[c][m][x]	0.0569519	0.253688	0	1.55703	0	0	0	0	35.729	3
S_dcdp[c][m][n]	0.00589768	0.00339575	0.00015929	0.0115617	0	0	0	0	32.4575	3
S_dctp[c][m][n]	0.00331007	0.00190586	8.94016e-05	0.006489	0	0	0	0	31.6242	3
S_dd2coa[c][m][x]	0.0185713	0.100662	0	1.36997	1.3538	3.49683	0	13.4683	-6.18779	-1
S_ddcacoa[c][m][r][x]	0.0185713	0.100662	0	1.36997	1.3538	3.49683	0	13.4683	-6.18779	-1
S_ddsmsterol[c][r]	0.000520332	0.000299596	1.40536e-05	0.00102005	0	0	0	0	28.9549	3
S_dmpp[c][x]	0.00104066	0.000599191	2.81073e-05	0.0020401	0	0	0	0	29.9549	3
S_dudp[c][m][n]	0.0113648	0.00654358	0.000306951	0.0222793	0	0	0	0	33.4038	3
S_dump[c][m][n]	0.00424264	0.00244282	0.000114589	0.0083172	0	0	0	0	31.9823	3
S_dutp[c][m][n]	0.00712213	0.00410076	0.000192362	0.0139621	0	0	0	0	32.7297	3
S_fadh2[c][m][r][x]	0.462546	0.00966823	0.446208	0.478673	3.36883	2.85777	0	10.4533	-2.86458	-1
S_frdp[c][r][x]	0.00104066	0.000599191	2.81073e-05	0.0020401	0	0	0	0	29.9549	3
S_g6p[c][r]	11.4384	0.117984	11.239	11.6352	1	0	1	1	3.51581	3
S_grdp[c][x]	0.00104066	0.000599191	2.81073e-05	0.0020401	0	0	0	0	29.9549	3
S_HC01412[m][x]	0.183078	0.469816	0	1.55068	2.46047	4.73347	0	14.4757	-3.7484	-1
S_HC01415[m][x]	0.126582	0.386229	0	1.54783	0.854365	2.57738	0	12.755	-2.75478	-1
S_HC01434[c][m][x]	0.0712003	0.262012	0	1.52786	1.6732	3.20616	0	11.1501	-4.55458	-1
S_HC02110[c][r]	0.000520332	0.000299596	1.40536e-05	0.00102005	0	0	0	0	28.9549	3
S_hdd2coa[c][m][r][x]	0.564669	0.698811	0	1.55018	3.72922	5.52204	0	13.685	-2.7234	-1
S_hmgcoa[c][m][x]	0.00624399	0.00359515	0.000168644	0.0122406	0.586889	1.1035	0	4.22107	-6.55448	-1
S_hx2coa[m][x]	0.561909	0.699699	0	1.55355	0.0240985	0.343351	0	4.892	4.54332	-1
S_ipdp[c][x]	0.00312199	0.00179757	8.43219e-05	0.0061203	0	0	0	0	31.5398	3
S_lac_D[c][m]	8.96148	0.100037	8.79243	9.12834	0.0701753	0.109953	0	0.28049	6.99663	3
S_lnlccoa[c][m][r][x]	0.00676427	0.00389471	0.000182696	0.0132605	0	0	0	0	32.6553	3
S_occoa[c][m][x]	0.126582	0.386229	0	1.54783	0.854365	2.57738	0	12.755	-2.75478	-1
S_pgp_hs[c][m]	0.000743324	0.000427989	2.00764e-05	0.0014572	0	0	0	0	29.4694	3
S_phpyr[c][m]	17.4264	0.207503	17.0758	17.7725	0	0	0	0	43.9863	3
S_pmtcoa[c][m][r][x]	0.630747	0.698429	0.063744	1.61821	3.86965	5.50345	0	13.685	-2.61707	-1
S_r5p[c][r]	0.00287949	0.00165795	7.77721e-05	0.0056449	9.85588	0.445729	9.25492	10.8509	-11.741	-3
S_ru5p_D[c][r]	0	0	0	0	6.57059	0.297152	6.16995	7.23393	-42.5792	-3
S_Ssq23epx[c][r]	0.000520332	0.000299596	1.40536e-05	0.00102005	0	0	0	0	28.9549	3
S_tdcoa[c][m][r][x]	0.183078	0.469816	0	1.55068	2.46047	4.73347	0	14.4757	-3.7484	-1
S_trdox[c][n]	0.00931479	0.00536325	0.000251583	0.0182605	0	0	0	0	33.1169	3
S_trdrd[c][n]	0.00931479	0.00536325	0.000251583	0.0182605	0	0	0	0	33.1169	3
S_udpgal[c][g][r]	6.95894	0.078656	6.82602	7.09013	0	0	0	0	42.662	3
S_xol7ah2[c][m]	0	0	0	0	0.330049	0.471393	0	1	-38.2639	-3
S_xoltriol[c][m]	0	0	0	0	0.305419	0.461723	0	1	-38.152	-3
S_zymst[c][r]	0.000520332	0.000299596	1.40536e-05	0.00102005	0	0	0	0	28.9549	3
S_2hb[c][e]	21.013	21.8902	0	44.7984	0	0	0	0	44.2563	3
S_3hpvs[c][e][r]	0	0	0	0	2.38586	3.24282	0	10.4533	-41.1176	-3
S_3hpvstet[c][e]	0	0	0	0	2.38586	3.24282	0	10.4533	-41.1176	-3
S_4abut[c][e][l][m]	0	0	0	0	0.0797209	0.711231	0	8.03314	-36.2142	-3
S_4hpro_LT[c][e][m]	0.583074	0.405072	0.376244	1.98113	0	0	0	0	39.0849	3
S_acac[c][e][m][x]	0	0	0	0	1.76067	3.31051	0	12.6632	-40.6793	-3
S_acgal[c][e][l]	6.95894	0.078656	6.82602	7.09013	0	0	0	0	42.662	3
S_acnam[c][e][l][n]	10.4384	0.117984	10.239	10.6352	0	0	0	0	43.247	3
S_alaala[c][e]	0	0	0	0	0.231642	0.282337	0	0.666667	-37.7531	-3
S_amp[c][e][l][m][n][r][x]	0.0181139	0.0104296	0.000489238	0.0355101	7.34077	4.89527	0.0642735	17.1909	-8.66269	-3
S_arachd[c][e][r][x]	0.0142719	0.00821742	0.000385469	0.0279783	0	0	0	0	33.7325	3
S_arg_L[c][e]	0.018326	0.0105517	0.000494967	0.035926	0.463284	0.564673	0	1.33333	-4.65993	-1
S_argalaala[c][e]	0	0	0	0	0.463284	0.564673	0	1.33333	-38.7531	-3
S_asn_L[c][e]	0.0142536	0.0082069	0.000384975	0.0279425	0	0	0	0	33.7306	3
S_asp_L[c][e][m]	0.0106992	0.00616035	0.000288974	0.0209745	0	0	0	0	33.3168	3
S_but[c][e]	24.7126	21.8944	1.63085	46.4858	1.95153	1.62103	0	5.05415	3.66257	2
S_cdp[c][e][m][n]	0.0114257	0.00657865	0.000308596	0.0223987	0	0	0	0	33.4116	3
S_cdpea[c][e]	0.00141233	0.000813186	3.81455e-05	0.0027687	0	0	0	0	30.3954	3
S_cgly[c][e]	0.00713593	0.00410871	0.000192734	0.0139892	0	0	0	0	32.7325	3
S_chol[c][e][g][m][r]	0.00891987	0.00513586	0.000240917	0.0174864	0	0	0	0	33.0544	3
S_cholp[c][e][g][l]	0.00453427	0.00261073	0.000122466	0.0088889	0	0	0	0	32.0782	3
S_chsterol[c][e][g][l][m][r]	0.000520332	0.000299596	1.40536e-05	0.00102005	0	0	0	0	28.9549	3
S_cit[c][e][m]	0.837471	0.217062	0.510845	1.05731	3.49001	2.09025	0	7.34493	-2.05912	-1
S_cl[c][e]	0.00613804	0.00353414	0.000165782	0.0120329	18.6228	2.83667	8.71885	21.7018	-11.567	-3
S_cmp[c][e][g][l][m][n][r]	0.0120947	0.00696385	0.000326665	0.0237102	0	0	0	0	33.4937	3
S_crm_hs[c][e][g][l][r]	3.48623	0.0432227	3.41319	3.55833	0	0	0	0	41.6648	3
S_ctp[c][e][m][n]	0.00694222	0.00399717	0.000187502	0.0136094	0	0	0	0	32.6927	3
S_cys_L[c][e]	0.0130841	0.0075335	0.000353387	0.0256498	0	0	0	0	33.6071	3
S_cytd[c][e][l][m]	0.0109582	0.00630947	0.000295969	0.0214822	19.7118	0.891457	18.5098	21.7018	-10.8128	-3
S_dag_hs[c][e][g][n][r]	0.00594659	0.00342392	0.000160612	0.0116576	0	0	0	0	32.4694	3
S_dcmp[c][e][m][n]	0.00565686	0.00325709	0.000152786	0.0110896	0	0	0	0	32.3974	3
S_dcyt[c][e][m][n]	0.00282843	0.00162855	7.6393e-05	0.0055448	0	0	0	0	31.3974	3
S_dgtp[c][e][m][n]	0.000504901	0.000290711	1.36369e-05	0.0009898	0	0	0	0	28.9114	3
S_dheas[c][e][r]	0	0	0	0	1.91629	2.87778	0	8.45961	-40.8015	-3
S_dsmsterol[c][e][r]	0.000520332	0.000299596	1.40536e-05	0.00102005	0	0	0	0	28.9549	3
S_dtdp[c][e][m][n]	0.000333889	0.000192246	9.018e-06	0.00065455	0	0	0	0	28.3148	3
S_dtmp[c][e][l][m]	0.000333889	0.000192246	9.018e-06	0.00065455	0	0	0	0	28.3148	3
S_dttp[c][e][m][n]	0.000667778	0.000384491	1.8036e-05	0.0013091	0	0	0	0	29.3148	3
S_estrones[c][e][r]	0	0	0	0	1.26318	2.18457	0	8.43866	-40.2002	-3
S_etha[c][e]	0.00282465	0.00162637	7.6291e-05	0.0055374	0	0	0	0	31.3954	3
S_ethamp[c][e][r]	0.00141233	0.000813186	3.81455e-05	0.0027687	0	0	0	0	30.3954	3
S_fad[c][e][m][r][x]	0.462546	0.00966823	0.446208	0.478673	3.36883	2.85777	0	10.4533	-2.86458	-1
S_fald[c][e][m][x]	0	0	0	0	0.0116976	0.0711556	0	0.664209	-33.4455	-3
S_fol[c][e][m]	0	0	0	0	0.9869	1.63991	0	5.97749	-39.8441	-3
S_for[c][e][m][r]	0.00104066	0.000599191	2.81073e-05	0.0020401	1.05121	2.20061	0	8.44213	-9.98033	-1
S_g1p[c][e]	6.95894	0.078656	6.82602	7.09013	0	0	0	0	42.662	3
S_gal[c][e][l]	10.4384	0.117984	10.239	10.6352	0	0	0	0	43.247	3
S_galgluside_hs[c][e][g][l][r]	6.95894	0.078656	6.82602	7.09013	0	0	0	0	42.662	3
S_gd1a_hs[c][e][g][n]	3.47947	0.039328	3.41301	3.54507	0	0	0	0	41.662	3
S_glc_D[c][e][g][l][r]	8.95173	0.0745045	8.82582	9.076	2	0	2	2	2.16217	3
S_gln_L[c][e][m]	0.0166292	0.00957472	0.000449138	0.0325996	0.194468	0.529066	0	2.2363	-3.54774	-1
S_glu_L[c][e][l][m][r]	17.4604	0.227048	17.0767	17.8391	1.57706	0.774942	0	2	3.46877	3
S_gluside_hs[c][e][g][l][r]	3.48668	0.0434795	3.4132	3.5592	0	0	0	0	41.665	3
S_gly[c][e][m][x]	0.0203531	0.0117189	0.000549718	0.0398999	0	0	0	0	34.2445	3
S_glyb[c][e][m]	0.0428571	0.0496095	0	0.1	6.25567	3.80356	0	10.5	-7.18948	-1
S_glyc[c][e][m]	0.00713593	0.00410871	0.000192734	0.0139892	19.8208	5.63242	12.9553	31.169	-11.4396	-3
S_glyc3p[c][e][m]	0.00713593	0.00410871	0.000192734	0.0139892	0	0	0	0	32.7325	3
S_gm1_hs[c][e][g][l][n]	10.4384	0.117984	10.239	10.6352	0	0	0	0	43.247	3
S_gm2_hs[c][e][l]	3.47947	0.039328	3.41301	3.54507	0	0	0	0	41.662	3
S_gm3_hs[c][e][l]	3.47947	0.039328	3.41301	3.54507	0	0	0	0	41.662	3
S_gmp[c][e][g][l]	0.00117362	0.000675746	3.16984e-05	0.00230075	0	0	0	0	30.1283	3
S_gthox[c][e][m][r]	0	0	0	0	0.682421	0.597591	0	1.52708	-39.3119	-3
S_h2o2[c][e][l][m][n][r][x]	0	0	0	0	3.05938	0.978488	2	4.25333	-41.4764	-3
S_hco3[c][e][m]	0.0142719	0.00821742	0.000385469	0.0279783	7.04464	4.30406	1	12.7274	-8.94721	-3
S_his_L[c][e]	0.00644803	0.00371263	0.000174155	0.0126406	0	0	0	0	32.5862	3
S_hxan[c][e]	0.00575898	0.00331589	0.000155544	0.0112898	0	0	0	0	32.4232	3
S_hxcoa[c][e][m][x]	0.561909	0.699699	0	1.55355	0.0240985	0.343351	0	4.892	4.54332	-1
S_icit[c][e][m][x]	0.791505	0.342812	0.509699	2.57309	3.43263	3.51378	0	12.8582	-2.11664	-1
S_ile_L[c][e][m]	0.014593	0.0084023	0.000394141	0.0286078	0	0	0	0	33.7646	3
S_imp[c][e]	0.00287949	0.00165795	7.77721e-05	0.0056449	0	0	0	0	31.4232	3
S_inost[c][e][r]	0.00185831	0.00106997	5.01911e-05	0.003643	0	0	0	0	30.7913	3
S_lanost[c][e][r]	0.000520332	0.000299596	1.40536e-05	0.00102005	0	0	0	0	28.9549	3
S_leu_L[c][e][m]	0.0278284	0.016023	0.000751618	0.0545544	0	0	0	0	34.6958	3
S_leuktrB4[c][e][m][r][x]	0.0388176	0.178537	0	1.4659	2.35188	3.57545	0	10.6753	-5.92096	-1
S_lipoate[c][e]	1	0	1	1	0	0	0	0	39.8631	3
S_lnlc[c][e][l][r]	0.00676427	0.00389471	0.000182696	0.0132605	0	0	0	0	32.6553	3
S_lys_L[c][e][m][n]	0.030204	0.0173908	0.00081578	0.0592114	0	0	0	0	34.814	3
S_meoh[c][e]	0	0	0	0	0.0116976	0.0711556	0	0.664209	-33.4455	-3
S_met_L[c][e]	0.00780552	0.00449424	0.000210819	0.0153018	0	0	0	0	32.8618	3
S_mev_R[c][e][x]	0.00312199	0.00179757	8.43219e-05	0.0061203	0	0	0	0	31.5398	3
S_na1[c][e][g][x]	0.147156	0.0846131	0.00389917	0.291485	22.0424	9.9115	6.96469	33.5	-7.22679	-3
S_nh4[c][e][m][n][r][x]	0.00731166	0.00420989	0.000197481	0.0143336	19.7118	0.891457	18.5098	21.7018	-11.3966	-3
S_o2s[c][e][m][n][x]	0	0	0	0	1.50699	1.08826	0	2.50667	-40.4548	-3
S_oaa[c][e][m][x]	0.529958	0.011817	0.509988	0.549668	2.71765	1.18861	0.0642735	4.32021	-2.35841	-1
S_oxa[c][e][m][x]	0.450917	0.460551	0	1.05731	0	0	0	0	38.7141	3
S_pa_hs[c][e][g][m][n][r]	0.00676427	0.00389471	0.000182696	0.0132605	0	0	0	0	32.6553	3
S_pail_hs[c][e][g][n][r]	0.00126366	0.000727585	3.41301e-05	0.00247725	0	0	0	0	30.235	3
S_pchol_hs[c][e][g][m][r]	0.00453427	0.00261073	0.000122466	0.0088889	0	0	0	0	32.0782	3
S_pe_hs[c][e][m][r]	0.00141233	0.000813186	3.81455e-05	0.0027687	0	0	0	0	30.3954	3
S_pglyc_hs[c][e][m]	0.000743324	0.000427989	2.00764e-05	0.0014572	0	0	0	0	29.4694	3
S_phe_L[c][e][m]	17.4397	0.215123	17.0761	17.7985	0	0	0	0	43.9874	3
S_ppi[c][e][m][n][r][x]	0.0509532	0.0293377	0.0013762	0.0998878	8.5337	6.449	0.0642735	22.4176	-7.38785	-2
S_pro_L[c][e][m]	0.021041	0.0121149	0.000568296	0.0412484	0	0	0	0	34.2925	3
S_prpp[c][e]	0.00287949	0.00165795	7.77721e-05	0.0056449	0	0	0	0	31.4232	3
S_q10[c][e][m]	2.50256	0.047645	2.42205	2.58203	12.749	7.50335	0.128547	25.3333	-2.34891	-1
S_q10h2[c][e][m]	2.50256	0.047645	2.42205	2.58203	12.749	7.50335	0.128547	25.3333	-2.34891	-1
S_retinal[c][e][r]	1.1e-14	9.28e-14	0	9.698e-13	0.359606	0.481071	0	1	-38.3718	-1
S_retinol[c][e][r]	0	0	0	0	0.359606	0.481071	0	1	-38.3876	-3
S_Rtotal[c][e][g][l][r]	0.0135285	0.00778943	0.000365392	0.0265211	0	0	0	0	33.6553	3
S_so3[c][e][m]	0	0	0	0	5.87886	9.76847	0	28.5082	-42.4187	-3
S_so4[c][e][l][m][r]	0	0	0	0	10.2953	10.4966	0	29.1408	-43.227	-3
S_sphings[c][e][g][l][n][r]	0.0202928	0.0116841	0.000548088	0.0397817	0	0	0	0	34.2402	3
S_sphmyln_hs[c][e][g][l][r]	0.000445984	0.000256788	1.20456e-05	0.0008743	0	0	0	0	28.7324	3
S_sql[c][e][r]	0.000520332	0.000299596	1.40536e-05	0.00102005	0	0	0	0	28.9549	3
S_succ[c][e][m][x]	6.68263	7.8519	0.511067	18.1804	0.958221	0.564716	0	1.90192	2.80199	2
S_thcholstoic[c][e][m][r][x]	0.0653171	0.259934	0	1.48263	0	0	0	0	35.9267	3
S_thr_L[c][e]	0.0159505	0.00918392	0.000430806	0.031269	0	0	0	0	33.8929	3
S_thymd[c][e][l][m]	0.000667778	0.000384491	1.8036e-05	0.0013091	0	0	0	0	29.3148	3
S_trp_L[c][e]	0.000678745	0.000390806	1.83322e-05	0.0013306	0	0	0	0	29.3383	3
S_tsul[c][e][m]	0	0	0	0	1.508	5.75698	0	27.5135	-40.4558	-3
S_tyr_L[c][e][m]	0.00814489	0.00468964	0.000219985	0.0159671	0	0	0	0	32.9232	3
S_udp[c][e][g][l][n][r]	0.00409758	0.00294907	7.77721e-05	0.0119683	0	0	0	0	31.9321	3
S_udpg[c][e][r]	6.95894	0.078656	6.82602	7.09013	0	0	0	0	42.662	3
S_ump[c][e][g][l][n][r]	0.00409758	0.00294907	7.77721e-05	0.0119683	0	0	0	0	31.9321	3
S_ura[c][e]	0.00575898	0.00331589	0.000155544	0.0112898	19.7118	0.891457	18.5098	21.7018	-11.741	-3
S_uri[c][e][l]	0.00287949	0.00165795	7.77721e-05	0.0056449	9.85588	0.445729	9.25492	10.8509	-11.741	-3
S_utp[c][e][n]	0.00848528	0.00488564	0.000229179	0.0166344	0	0	0	0	32.9823	3
S_val_L[c][e][m]	0.0179866	0.0103563	0.000485801	0.0352607	0	0	0	0	34.0662	3

## Sheet: HPLM
HPLM
BioComp	Mean_CA	SDev_CA	CA_min	CA_max	Mean_HT	SDev_HT	HT_min	HT_max	log2(CA/HT)_mean	Trend of CAHT
S_2mp2coa[m]	0	0	0	0	0.387362	0.427359	0	1	-38.4949	-3
S_f1p[c]	0.0668961	0.0468767	0	0.1	0	0	0	0	35.9612	3
S_2dr1p[c]	0.00183382	0.00101929	1.55941e-05	0.00347005	3.20251e-10	5.78511e-10	0	2.26155e-09	22.4446	3
S_ibcoa[m]	0	0	0	0	0.387362	0.427359	0	1	-38.4949	-3
S_dcamp[c]	0.00176729	0.00098231	1.50283e-05	0.00334415	9.8842e-12	8.09036e-11	0	6.68836e-10	27.2747	3
S_focytC[m]	1.36874	0.0196773	1.33363	1.40032	25.6263	14.9536	0.286355	50.6667	-4.22671	-1
S_ficytC[m]	1.36874	0.0196773	1.33363	1.40032	25.6263	14.9536	0.286355	50.6667	-4.22671	-1
S_2dr5p[c]	0.00183382	0.00101929	1.55941e-05	0.00347005	0	0	0	0	30.7722	3
S_mmcoa_R[m]	0	0	0	0	0.387362	0.427359	0	1	-38.4949	-3
S_r1p[c]	0.487457	0.0254994	0.446524	0.532943	1.38295e-09	5.9962e-10	0	2.14822e-09	28.3919	3
S_sbt_D[c]	0	0	0	0	0.221307	0.420797	0	1.23522	-37.6873	-3
S_xu5p_D[c]	0.00321133	0.00178495	2.73078e-05	0.00607663	2.09539e-11	1.52718e-10	0	1.21533e-09	27.1241	3
S_e4p[c]	6.19768	7.53208	4.14245e-05	15.6478	1.19737e-11	8.46634e-11	0	6.07665e-10	38.7974	3
S_HC00361[c]	6.19608	7.53205	0	15.6449	4.1819e-12	3.72893e-11	0	4.11575e-10	40.121	2
S_s7p[c]	6.19768	7.53208	4.14245e-05	15.6478	1.49671e-11	9.44185e-11	0	6.07665e-10	38.4978	3
S_HC01223[m]	0	0	0	0	0.387362	0.427359	0	1	-38.4949	-3
S_gal1p[c]	13.4189	0.169341	13.1113	13.692	7.36e-14	1.049e-12	0	1.49453e-11	43.5068	3
S_M00961[c]	0.000539067	0.000299629	4.58401e-06	0.00102005	2.01e-12	2.01995e-11	0	2.0401e-10	27.4162	3
S_M00957[c]	0.000539067	0.000299629	4.58401e-06	0.00102005	2.01e-12	2.01995e-11	0	2.0401e-10	27.4162	3
S_M00963[c]	0.000539067	0.000299629	4.58401e-06	0.00102005	2.01e-12	2.01995e-11	0	2.0401e-10	27.4162	3
S_M00959[c]	0.000539067	0.000299629	4.58401e-06	0.00102005	2.01e-12	2.01995e-11	0	2.0401e-10	27.4162	3
S_M00955[c]	0.000539067	0.000299629	4.58401e-06	0.00102005	2.01e-12	2.01995e-11	0	2.0401e-10	27.4162	3
S_M01067[c]	0.000539067	0.000299629	4.58401e-06	0.00102005	2.01e-12	2.01995e-11	0	2.0401e-10	27.4162	3
S_1p3h5c[c][m]	0.978606	0.074218	0.899813	1.33199	1.19587e-09	2.23793e-09	0	6.46292e-09	29.6069	3
S_2mop[c][m]	0	0	0	0	0.387362	0.427359	0	1	-38.4949	-3
S_3hpvscoa[c][m][x]	0	0	0	0	2.94877	3.59251	0	11.4533	-41.4232	-3
S_3hpvstetcoa[c][m][x]	0	0	0	0	2.94877	3.59251	0	11.4533	-41.4232	-3
S_3sala[c][m]	0.0531027	0.029516	0.000451564	0.100484	9.7009e-12	1.38216e-10	0	1.96928e-09	32.2084	3
S_3snpyr[c][m]	0.0265513	0.014758	0.000225782	0.0502418	4.8504e-12	6.91082e-11	0	9.8464e-10	32.0795	3
S_44mctr[c][r]	0.000539067	0.000299629	4.58401e-06	0.00102005	2.01e-12	2.01995e-11	0	2.0401e-10	27.4162	3
S_44mzym[c][r]	0.000539067	0.000299629	4.58401e-06	0.00102005	2.01e-12	2.01995e-11	0	2.0401e-10	27.4162	3
S_4mzym_int1[c][r]	0.000539067	0.000299629	4.58401e-06	0.00102005	2.01e-12	2.01995e-11	0	2.0401e-10	27.4162	3
S_4mzym_int2[c][r]	0.000539067	0.000299629	4.58401e-06	0.00102005	2.01e-12	2.01995e-11	0	2.0401e-10	27.4162	3
S_5dpmev[c][x]	0.0032344	0.00179778	2.75041e-05	0.0061203	0	0	0	0	31.5909	3
S_5pmev[c][x]	0.0032344	0.00179778	2.75041e-05	0.0061203	0	0	0	0	31.5909	3
S_aacoa[c][m][x]	0.0032344	0.00179778	2.75041e-05	0.0061203	0.864337	1.34366	0	4.58904	-8.06195	-1
S_accoa[c][g][m][r][x]	0.00970321	0.00539333	8.25122e-05	0.0183609	3.8131	4.91261	0	16.0424	-8.61829	-1
S_betald[c][m]	0.0324233	0.0421441	0	0.1	0	0	0	0	34.9163	3
S_cdpdag_hs[c][m]	0.00069309	0.00038524	5.89376e-06	0.0013115	6.4606e-11	1.01591e-10	0	4.9545e-10	23.3327	3
S_CE4990[c][m][x]	0.0350645	0.0641975	0	0.328123	1.52316	2.87778	0	10.0108	-5.44091	-1
S_chlstol[c][r]	0.000539067	0.000299629	4.58401e-06	0.00102005	8.4651e-12	5.11056e-11	0	4.0802e-10	25.7633	3
S_clpn_hs[c][m]	0.000308046	0.000171221	2.6195e-06	0.0005829	1.49889e-10	5.27957e-11	1.1658e-10	2.3316e-10	20.9612	3
S_coa[c][g][l][m][r][x]	0.334568	0.00068644	0.333344	0.33567	6.09467	5.3997	0.0238629	18.4553	-4.18718	-1
S_dadp[c][m][n]	0.000348342	0.000193619	2.96216e-06	0.00065915	7.87806e-11	2.01552e-10	0	1.28946e-09	22.058	3
S_datp[c][m][n]	0.000696684	0.000387237	5.92432e-06	0.0013183	1.87372e-10	3.8977e-10	0	2.0467e-09	21.8185	3
S_dc2coa[m][x]	0.0682408	0.107915	0	0.333172	0.0133005	0.034042	0	0.1	2.35916	2
S_dcacoa[c][m][x]	0.0682408	0.107915	0	0.333172	0.0133005	0.034042	0	0.1	2.35916	2
S_dcdp[c][m][n]	0.00087641	0.000628985	5.57904e-06	0.00288184	2.39567e-10	3.99455e-10	0	2.66021e-09	21.7967	3
S_dctp[c][m][n]	0.000905571	0.000503343	7.70061e-06	0.00171357	1.09328e-10	2.68659e-10	0	2.20376e-09	22.9686	3
S_dd2coa[c][m][x]	0.0677255	0.111838	0	0.331862	1.17685	2.98749	0	11.2796	-4.11909	-1
S_ddcacoa[c][m][r][x]	0.0677255	0.111838	0	0.331862	1.17685	2.98749	0	11.2796	-4.11909	-1
S_ddsmsterol[c][r]	0.000539067	0.000299629	4.58401e-06	0.00102005	5.0249e-12	3.1699e-11	0	2.0401e-10	26.415	3
S_dgdp[c][m][n]	0.00183382	0.00101929	1.55941e-05	0.00347005	2.24483e-10	3.936e-10	0	3.0417e-09	22.9553	3
S_dmpp[c][x]	0.00107813	0.000599258	9.16803e-06	0.0020401	3.4616e-12	3.4788e-11	0	3.51351e-10	27.8483	3
S_dudp[c][m][n]	0.488677	0.0248214	0.448832	0.532954	2.31607e-10	3.75174e-10	0	1.59947e-09	30.9683	3
S_dump[c][m][n]	0.0024437	0.00135828	2.07803e-05	0.0046241	1.98372e-10	3.64221e-10	0	1.79634e-09	23.5471	3
S_dutp[c][m][n]	0.488067	0.0251604	0.447678	0.532948	2.19147e-10	3.92564e-10	0	2.19647e-09	31.046	3
S_fadh2[c][m][r][x]	0.00849031	0.00471916	7.21982e-05	0.0160658	2.94877	3.59251	0	11.4533	-8.44008	-1
S_frdp[c][r][x]	0.00107813	0.000599258	9.16803e-06	0.0020401	1.09431e-11	1.09975e-10	0	1.11072e-09	26.4278	3
S_grdp[c][x]	0.00107813	0.000599258	9.16803e-06	0.0020401	3.4616e-12	3.4788e-11	0	3.51351e-10	27.8483	3
S_HC00591[c][m]	0.267072	0.0357323	0.208506	0.332816	0	0	0	0	37.9584	3
S_HC01412[m][x]	0.0475347	0.0930893	0	0.333219	1.465	3.1403	0	11.5047	-4.94577	-1
S_HC01415[m][x]	0.0348694	0.0810357	0	0.330837	3.01056	4.62418	0	11.3749	-6.43193	-1
S_HC01434[c][m][x]	0.0383125	0.0788403	0	0.332406	2.45064	3.56814	0	9.97224	-5.9992	-1
S_HC02110[c][r]	0.000539067	0.000299629	4.58401e-06	0.00102005	2.01e-12	2.01995e-11	0	2.0401e-10	27.4162	3
S_hdd2coa[c][m][r][x]	0.0708264	0.126188	0	0.332613	1.99608	3.90287	0	11.5704	-4.81674	-1
S_hmgcoa[c][m][x]	0.00646881	0.00359555	5.50082e-05	0.0122406	0.864337	1.34366	0	4.58904	-7.06195	-1
S_hpyr[c][m][x]	0.977753	0.0180208	0.932601	0.999616	0.032573	0.0710939	0	0.324109	4.90772	3
S_ipdp[c][x]	0.0032344	0.00179778	2.75041e-05	0.0061203	0	0	0	0	31.5909	3
S_lac_D[c][m]	0	0	0	0	0.0324478	0.0479011	0	0.128026	-34.9174	-3
S_nadph[c][m][r][x]	1.31437	0.0234078	1.26651	1.3336	8.3421	4.19331	0.137212	14.3239	-2.66604	-1
S_occoa[c][m][x]	0.0348694	0.0810357	0	0.330837	3.01056	4.62418	0	11.3749	-6.43193	-1
S_pgp_hs[c][m]	0.000770089	0.000428038	6.54853e-06	0.0014572	2.92877e-11	8.37229e-11	0	5.246e-10	24.5998	3
S_phpyr[c][m]	0.546975	0.00758226	0.533449	0.559146	0	0	0	0	38.9927	3
S_pmtcoa[c][m][r][x]	0.0732522	0.125952	2.06281e-05	0.333008	1.99608	3.90287	0	11.5704	-4.76815	-1
S_r5p[c][r]	0.492274	0.0228219	0.455639	0.532984	1.22433e-09	1.17342e-10	0	1.823e-09	28.5817	3
S_ru5p_D[c][r]	0.00321133	0.00178495	2.73078e-05	0.00607663	2.99342e-11	1.88837e-10	0	1.21533e-09	26.6294	3
S_Ssq23epx[c][r]	0.000539067	0.000299629	4.58401e-06	0.00102005	2.01e-12	2.01995e-11	0	2.0401e-10	27.4162	3
S_succoa[c][m][x]	0.320418	0.00717883	0.308894	0.333224	1.28416	0.632928	0.0238629	2.49976	-2.0028	-1
S_tdcoa[c][m][r][x]	0.0475347	0.0930893	0	0.333219	1.465	3.1403	0	11.5047	-4.94577	-1
S_trdox[c][n]	0.00121976	0.000677981	1.03724e-05	0.0023081	1.77102e-10	2.93126e-10	0	1.50306e-09	22.7074	3
S_trdrd[c][n]	0.00121976	0.000677981	1.03724e-05	0.0023081	9.44121e-11	2.1421e-10	0	1.1127e-09	23.6079	3
S_udpgal[c][g][r]	13.4189	0.169341	13.1113	13.692	5.982e-13	8.5228e-12	0	1.21431e-10	42.9329	3
S_xol7ah2al[c][m]	0.180475	0.113844	0	0.33299	1.46255	3.05098	0	10.1481	-3.01862	-1
S_zymst[c][r]	0.000539067	0.000299629	4.58401e-06	0.00102005	2.01e-12	2.01995e-11	0	2.0401e-10	27.4162	3
S_2hb[c][e]	29.0586	29.7234	0	60.6773	0	0	0	0	44.724	3
S_3hmp[c][e][m]	0	0	0	0	0.387362	0.427359	0	1	-38.4949	-3
S_3hpvs[c][e][r]	0	0	0	0	2.94877	3.59251	0	11.4533	-41.4232	-3
S_3hpvstet[c][e]	0	0	0	0	2.94877	3.59251	0	11.4533	-41.4232	-3
S_3mob[c][e][m]	0	0	0	0	0.387362	0.427359	0	1	-38.4949	-3
S_4abut[c][e][l][m]	0	0	0	0	0.857936	1.19848	0	3.65598	-39.6421	-3
S_4hpro_LT[c][e][m]	0.978606	0.074218	0.899813	1.33199	2.39175e-09	4.47586e-09	0	1.29258e-08	28.6075	3
S_ac[c][e][g][m][x]	0.00366764	0.00203858	3.11882e-05	0.0069401	0	0	0	0	31.7722	3
S_acac[c][e][m][x]	0	0	0	0	1.37328	1.85684	0	5.16265	-40.3208	-3
S_acald[c][e][m][x]	0.00183382	0.00101929	1.55941e-05	0.00347005	0	0	0	0	30.7722	3
S_akg[c][e][m][x]	0.667387	0.000400348	0.666673	0.66803	7.51808	2.17655	0.316184	10.1499	-3.49377	-1
S_amp[c][e][l][m][n][r][x]	0.495254	0.0211655	0.461278	0.53301	8.92233	5.6299	0.0596573	18.405	-4.17118	-1
S_arg_L[c][e]	0.0776534	0.0370544	0.0260905	0.164473	7.41234e-09	2.572e-10	7.1852e-09	8.38489e-09	23.3204	3
S_asn_L[c][e]	0.0147668	0.00820782	0.000125571	0.0279425	6.16924e-09	2.29835e-09	5.5885e-09	1.83622e-08	21.1905	3
S_asp_L[c][e][m]	0.106448	0.0578751	0.000859524	0.200871	7.0765e-09	1.73991e-10	7.05214e-09	8.38981e-09	23.8423	3
S_bhb[c][e][m]	0	0	0	0	1.8296	3.82864	0	13.7671	-40.7347	-3
S_but[c][e]	31.9085	29.6603	1.36816	61.9987	0	0	0	0	44.859	3
S_chol[c][e][g][m][r]	0.00908701	0.00505083	7.72723e-05	0.0171949	3.51565e-09	3.18973e-10	3.04414e-09	4.61068e-09	21.3012	3
S_chsterol[c][e][g][l][m][r]	0.000539067	0.000299629	4.58401e-06	0.00102005	9.9062e-12	5.50053e-11	0	5.8288e-10	25.5588	3
S_cit[c][e][m]	0	0	0	0	4.20112	3.05052	0.075566	8.80208	-41.9339	-3
S_cl[c][e]	0.674225	0.00420118	0.666731	0.680969	5.55884	1.9134	0.214766	8.76534	-3.04348	-1
S_cmp[c][e][g][l][m][n][r]	0.000817702	0.000530708	1.54135e-05	0.00324506	3.27051e-10	3.20222e-10	1.1658e-10	2.98674e-09	21.2492	3
S_crm_hs[c][e][g][l][r]	0.00288785	0.00160515	2.45571e-05	0.00546452	12.6684	0.40752	11.8422	13.9403	-12.099	-3
S_crn[c][e][m][r][x]	0.0024258	0.00134833	2.06281e-05	0.00459022	1.88298e-11	1.65663e-10	0	2.12455e-09	26.8662	3
S_ctp[c][e][m][n]	0.00103147	0.000573321	8.77121e-06	0.0019518	1.83425e-10	3.50615e-10	0	2.76649e-09	22.4152	3
S_cys_L[c][e]	0.0972389	0.052233	0.00073554	0.182889	2.66838e-09	3.80168e-09	0	1.33873e-08	25.1185	3
S_dag_hs[c][e][g][n][r]	0.000924085	0.000513633	7.85805e-06	0.0017486	1.68431e-10	2.02094e-10	0	9.82085e-10	22.3789	3
S_dcmp[c][e][m][n]	0.00332011	0.00187667	2.63593e-05	0.007288	1.01643e-10	1.76549e-10	0	1.02081e-09	24.9471	3
S_dcyt[c][e][m][n]	0.00579298	0.00321991	4.92612e-05	0.0109618	3.57536e-10	6.34159e-10	0	2.92549e-09	23.9457	3
S_dgtp[c][e][m][n]	0.00209536	0.00116466	1.78181e-05	0.00396495	2.5419e-10	4.23839e-10	0	1.96938e-09	22.9691	3
S_dheas[c][e][r]	0	0	0	0	0.538112	0.686972	0	2.10324	-38.9691	-3
S_drib[c][e]	0.00183382	0.00101929	1.55941e-05	0.00347005	0	0	0	0	30.7722	3
S_dsmsterol[c][e][r]	0.000539067	0.000299629	4.58401e-06	0.00102005	5.0249e-12	3.1699e-11	0	2.0401e-10	26.415	3
S_dtdp[c][e][m][n]	0.000345911	0.000192267	2.94149e-06	0.00065455	7.97392e-11	1.81363e-10	0	9.99403e-10	22.0306	3
S_dtmp[c][e][l][m]	0.000345911	0.000192267	2.94149e-06	0.00065455	6.23842e-11	1.9959e-10	0	1.33036e-09	22.3798	3
S_dttp[c][e][m][n]	0.000691822	0.000384535	5.88298e-06	0.0013091	4.9644e-11	1.51454e-10	0	9.99403e-10	23.7035	3
S_duri[c][e][m]	0.00183382	0.00101929	1.55941e-05	0.00347005	2.33846e-10	4.72482e-10	0	1.84964e-09	22.8966	3
S_estrones[c][e][r]	0	0	0	0	0.233303	0.480003	0	1.94187	-37.7634	-3
S_etha[c][e]	0.0120134	0.00667738	0.000102157	0.0227323	3.81534e-09	2.96908e-10	3.20584e-09	4.60474e-09	21.5859	3
S_ethamp[c][e][r]	0.0012129	0.000674166	1.0314e-05	0.00229511	4.3387e-11	1.27322e-10	0	8.07225e-10	24.7038	3
S_fad[c][e][m][r][x]	0.00849031	0.00471916	7.21982e-05	0.0160658	2.94877	3.59251	0	11.4533	-8.44008	-1
S_fald[c][e][m][x]	0	0	0	0	0.00514796	0.0217047	0	0.1	-32.2614	-3
S_for[c][e][m][r]	0.000979904	0.000606324	9.16803e-06	0.0020401	9.5109e-12	8.38358e-11	0	1.04922e-09	26.4742	3
S_fum[c][e][m]	1.92445	0.00493777	1.91652	1.93326	11.6232	5.78777	0.214766	19.6874	-29449156457606	-1
S_g1p[c][e]	13.4189	0.169341	13.1113	13.692	8.1925e-12	1.15676e-10	0	1.64813e-09	40.4089	3
S_gal[c][e][l]	26.8378	0.338683	26.2226	27.3841	1.68702e-11	1.2998e-10	0	1.64813e-09	40.4498	3
S_glc_D[c][e][g][l][r]	2.00167	0.000930982	2.00001	2.00317	27.3368	0.81504	25.6845	29.8807	-3.77156	-3
S_glu_L[c][e][l][m][r]	0.637068	0.056375	0.53417	0.729069	5.35574	1.26409	0.316184	6.98504	-3.07157	-1
S_gluside_hs[c][e][g][l][r]	0.00334989	0.00186196	2.84861e-05	0.00633883	12.6684	0.40752	11.8422	13.9403	-11.8848	-3
S_gly[c][e][m][x]	0.110781	0.0595851	0.0008507	0.208515	9.2302e-09	2.02177e-09	5.38891e-09	1.28163e-08	23.5166	3
S_glyald[c][e][m]	1.03726	0.0531994	0.923366	1.09932	0.0486768	0.110688	0	0.648219	4.4134	3
S_glyc[c][e][m]	0.000770089	0.000428038	6.54853e-06	0.0014572	0.0764532	0.151305	0	0.660933	-6.63341	-1
S_glyc_R[c][e][m]	0.970367	0.0226186	0.920664	0.999616	0.032573	0.0710939	0	0.324109	4.89678	3
S_glyc_S[c][e]	0.0147718	0.0390175	0	0.133333	0	0	0	0	33.7821	3
S_glyc3p[c][e][m]	0.000385044	0.000214019	3.27426e-06	0.0007286	0.0221228	0.0502114	0	0.185214	-5.84437	-1
S_gmp[c][e][g][l]	0.00121588	0.000675822	1.03394e-05	0.00230075	4.92491e-11	1.69807e-10	0	1.07399e-09	24.5283	3
S_gthox[c][e][m][r]	0	0	0	0	0.0325205	0.100094	0	0.525409	-34.9206	-3
S_gthrd[c][e][m][r]	0.125021	0.0673573	0.000971786	0.235459	5.28689	1.60982	0.214766	8.35669	-5.40218	-2
S_h2o2[c][e][l][m][n][r][x]	0	0	0	0	0.526228	0.563459	0	1.25333	-38.9369	-3
S_HC00900[c][e][m]	0.0531027	0.029516	0.000451564	0.100484	0	0	0	0	35.6281	3
S_HC02203[c][e][m]	0.0675214	0.0835101	0	0.235459	0	0	0	0	35.9746	3
S_HC02213[c][e]	0.0574994	0.0732556	0	0.226644	0	0	0	0	35.7428	3
S_hco3[c][e][m]	0.74793	0.0436369	0.667266	0.820799	4.57306	2.74073	0.107383	11.4533	-2.61219	-1
S_hdca[c][e][l][r][x]	0.00300479	0.00182643	2.06281e-05	0.00688534	1.1485e-12	1.63642e-11	0	2.33153e-10	30.3813	3
S_his_L[c][e]	0.0066802	0.00371305	5.68057e-05	0.0126406	2.52812e-09	0	2.52812e-09	2.52812e-09	21.3328	3
S_hxan[c][e]	0.00596634	0.00331626	5.07353e-05	0.0112898	9.12162e-10	1.53744e-09	0	3.64602e-09	22.6395	3
S_icit[c][e][m][x]	0.0383125	0.0788403	0	0.332406	3.1351	3.97814	0	12.7633	-6.35455	-1
S_ile_L[c][e][m]	0.0151184	0.00840325	0.000128561	0.0286078	5.73423e-09	1.80518e-10	5.72156e-09	8.29354e-09	21.33	3
S_imp[c][e]	0.00298317	0.00165813	2.53677e-05	0.0056449	7.05005e-11	2.56775e-10	0	1.25989e-09	25.3143	3
S_inost[c][e][r]	0.00192522	0.00107009	1.63713e-05	0.003643	2.83947e-10	2.01048e-10	0	1.592e-09	22.6878	3
S_lanost[c][e][r]	0.000539067	0.000299629	4.58401e-06	0.00102005	2.01e-12	2.01995e-11	0	2.0401e-10	27.4162	3
S_leu_L[c][e][m]	0.0288304	0.0160248	0.000245163	0.0545544	1.11003e-08	1.21055e-09	1.06448e-08	1.92936e-08	21.3084	3
S_leuktrB4[c][e][m][r][x]	0.0350645	0.0641975	0	0.328123	1.52316	2.87778	0	10.0108	-5.44091	-1
S_lys_L[c][e][m][n]	0.0312915	0.0173927	0.000266091	0.0592114	1.19498e-08	2.04656e-10	1.18423e-08	1.2441e-08	21.3202	3
S_mal_L[c][e][m][x]	2.5588	0.0387449	2.46727	2.59985	12.3006	5.74533	0.244595	19.6874	-2.2652	-1
S_meoh[c][e]	0	0	0	0	0.00514796	0.0217047	0	0.1	-32.2614	-3
S_met_L[c][e]	0.00808656	0.00449475	6.87649e-05	0.0153018	4.68298e-09	3.21771e-09	3.06036e-09	1.14431e-08	20.7194	3
S_mev_R[c][e][x]	0.0032344	0.00179778	2.75041e-05	0.0061203	0	0	0	0	31.5909	3
S_na1[c][e][g][x]	0.722537	0.0304517	0.667041	0.781817	11.7668	8.17027	0.206812	24.9806	-4.02551	-1
S_nadp[c][e][m][r][x]	1.31437	0.0234078	1.26651	1.3336	8.3421	4.19331	0.137212	14.3239	-2.66604	-1
S_nh4[c][e][m][n][r][x]	0.675441	0.004877	0.666741	0.68327	8.96292	2.94009	0.32215	13.1953	-3.73007	-1
S_o2[c][e][m][n][r][x]	1.09151	0.0508658	1.00078	1.17317	15.9731	7.85536	0.214766	25.92	-3.87124	-1
S_o2s[c][e][m][n][x]	0	0	0	0	1.12779	1.14976	0	2.50667	-40.0366	-3
S_oaa[c][e][m][x]	0.127339	0.0881733	0.000633742	0.339523	2.30068	1.24599	0.0357944	4.48338	-4.17531	-2
S_orn[c][e][m]	0.0586675	0.0459373	0	0.163781	2.49078e-11	1.03359e-10	0	5.9877e-10	31.0765	2
S_pa_hs[c][e][g][m][n][r]	0.00130916	0.000727667	1.11325e-05	0.00247725	1.53802e-10	1.90786e-10	0	6.9946e-10	23.0117	3
S_pail_hs[c][e][g][n][r]	0.00130916	0.000727667	1.11325e-05	0.00247725	8.06478e-11	1.61649e-10	0	9.909e-10	23.9346	3
S_pchol_hs[c][e][g][m][r]	0.00454351	0.00252541	3.86362e-05	0.00859745	1.78735e-09	2.17385e-10	1.54463e-09	2.71039e-09	21.2767	3
S_pe_hs[c][e][m][r]	0.0149397	0.00830393	0.000127041	0.0282697	5.17142e-09	3.89903e-10	4.31332e-09	6.86037e-09	21.4618	3
S_pglyc_hs[c][e][m]	0.000770089	0.000428038	6.54853e-06	0.0014572	2.62726e-11	6.3931e-11	0	3.4973e-10	24.7511	3
S_phe_L[c][e][m]	0.560687	0.0152038	0.533566	0.585093	5.21292e-09	1.93143e-10	5.18932e-09	6.78603e-09	26.6803	3
S_pmtcrn[c][e][m]	0.0024258	0.00134833	2.06281e-05	0.00459022	8.598e-13	1.22508e-11	0	1.74547e-10	30.2806	3
S_ppi[c][e][m][n][r][x]	0.993443	0.0407	0.928109	1.06604	10.3967	7.29828	0.0596573	24.1317	-3.38755	-1
S_pro_L[c][e][m]	0.0217986	0.0121163	0.000185367	0.0412484	8.24968e-09	0	8.24968e-09	8.24968e-09	21.3332	3
S_prpp[c][e]	0.492274	0.0228219	0.455639	0.532984	4.96069e-10	6.81349e-10	0	2.51003e-09	29.8834	3
S_ps_hs[c][e][m]	0.00600669	0.00333869	5.10785e-05	0.0113662	1.90855e-09	1.5156e-10	1.60292e-09	2.36255e-09	21.5849	3
S_q10[c][e][m]	0.657816	0.00491933	0.649919	0.666591	12.7807	7.51433	0.131246	25.3333	-4.28014	-1
S_q10h2[c][e][m]	0.657816	0.00491933	0.649919	0.666591	12.7807	7.51433	0.131246	25.3333	-4.28014	-1
S_Rtotal[c][e][g][l][r]	0.0036387	0.0020225	3.09421e-05	0.00688534	3.4455e-12	3.46266e-11	0	3.4972e-10	29.6084	3
S_ser_L[c][e][m][x]	1.98241	0.0368386	1.90002	2.01107	0.0651461	0.142188	8.49873e-09	0.648219	4.92743	3
S_so3[c][e][m]	0.0531027	0.029516	0.000451564	0.100484	0.826334	2.04715	0	12.4614	-3.95987	-1
S_so4[c][e][l][m][r]	0.0531027	0.029516	0.000451564	0.100484	8.69861	5.99728	0	17.3718	-7.35586	-1
S_sphings[c][e][g][l][n][r]	0.0024258	0.00134833	2.06281e-05	0.00459022	4.3069e-12	3.66559e-11	0	3.4972e-10	28.7679	3
S_sphmyln_hs[c][e][g][l][r]	0.000462043	0.000256817	3.92903e-06	0.0008743	6.87672e-11	1.02666e-10	0	5.246e-10	22.659	3
S_sphs1p[c][e][n][r]	0.0024258	0.00134833	2.06281e-05	0.00459022	0	0	0	0	31.1758	3
S_sql[c][e][r]	0.000539067	0.000299629	4.58401e-06	0.00102005	4.0199e-12	4.0399e-11	0	4.0802e-10	26.6782	3
S_succ[c][e][m][x]	0.320418	0.00717883	0.308894	0.333224	2.61098	1.90595	0.0238629	5.16612	-3.02656	-1
S_thr_L[c][e]	0.0165248	0.00918495	0.00014052	0.031269	6.2538e-09	0	6.2538e-09	6.2538e-09	21.3332	3
S_thymd[c][e][l][m]	0.000691822	0.000384535	5.88298e-06	0.0013091	1.00727e-10	3.67878e-10	0	2.3003e-09	22.6973	3
S_trp_L[c][e]	0.000703184	0.00039085	5.9796e-06	0.0013306	1.64523e-10	5.66774e-11	1.3306e-10	2.6612e-10	22.0184	3
S_tsul[c][e][m]	0	0	0	0	0.371843	1.6325	0	12.375	-38.4359	-3
S_tyr_L[c][e][m]	0.00843816	0.00469017	7.17547e-05	0.0159671	3.15803e-09	2.89714e-10	7.98355e-10	3.19342e-09	21.349	3
S_udp[c][e][g][l][n][r]	0.00278698	0.00188822	2.16684e-05	0.00820138	3.613e-10	6.77513e-10	0	3.0744e-09	22.875	3
S_udpg[c][e][r]	13.4189	0.169341	13.1113	13.692	8.1189e-12	1.15676e-10	0	1.64813e-09	40.4205	3
S_ump[c][e][g][l][n][r]	0.490244	0.0239922	0.450319	0.532965	5.00771e-10	6.72746e-10	0	2.95698e-09	29.8638	3
S_ura[c][e]	0.489291	0.0244801	0.449994	0.532959	3.17769e-10	5.78854e-10	0	2.51003e-09	30.5155	3
S_urea[c][e][m]	0.0586675	0.0459373	0	0.163781	0	0	0	0	35.7718	3
S_uri[c][e][l]	0.487457	0.0254994	0.446524	0.532943	1.40997e-10	2.93532e-10	0	1.34232e-09	31.6768	3
S_utp[c][e][n]	0.00305359	0.00169727	2.59665e-05	0.00577815	2.79794e-10	6.05967e-10	0	3.18104e-09	23.3745	3
S_val_L[c][e][m]	0.0186343	0.0103575	0.000158458	0.0352607	1.16209	1.28208	7.05214e-09	3	-5.96261	-1
S_xol7ah3[c][e][m]	0.180475	0.113844	0	0.33299	1.46255	3.05098	0	10.1481	-3.01862	-1
HPLM+cholesterol
BioComp	Mean_CA	SDev_CA	CA_min	CA_max	Mean_HT	SDev_HT	HT_min	HT_max	log2(CA/HT)_mean	Trend of CAHT
S_2mp2coa[m]	0	0	0	0	0.431412	0.431434	0	1	-38.6503	-3
S_f1p[c]	0.0341818	0.0473865	0	0.1	0	0	0	0	34.9925	3
S_2dr1p[c]	0.00172622	0.00105009	4.97127e-05	0.00347005	2.79431e-10	5.39203e-10	0	1.823e-09	22.5535	3
S_ibcoa[m]	0	0	0	0	0.431412	0.431434	0	1	-38.6503	-3
S_dcamp[c]	0.00166359	0.00101199	4.7909e-05	0.00334415	1.64735e-11	1.03922e-10	0	6.68834e-10	26.5046	3
S_focytC[m]	1.36991	0.0274908	1.33425	1.43672	25.5954	14.5426	0.733034	50.6667	-4.22374	-1
S_ficytC[m]	1.36991	0.0274908	1.33425	1.43672	25.5954	14.5426	0.733034	50.6667	-4.22374	-1
S_2dr5p[c]	0.00172622	0.00105009	4.97127e-05	0.00347005	0	0	0	0	30.685	3
S_mmcoa_R[m]	0	0	0	0	0.431412	0.431434	0	1	-38.6503	-3
S_r1p[c]	0.496699	0.0238813	0.449238	0.532326	1.43732e-09	5.51533e-10	0	2.09166e-09	28.3634	3
S_sbt_D[c]	0	0	0	0	0.220387	0.425966	0	1.23505	-37.6812	-3
S_xu5p_D[c]	0.0030229	0.00183889	8.70551e-05	0.00607663	3.67574e-11	2.00056e-10	0	1.21533e-09	26.2546	3
S_e4p[c]	5.7279	7.41966	4.35276e-05	15.6253	2.17903e-11	1.16117e-10	0	7.77458e-10	37.8708	3
S_HC00361[c]	5.72639	7.41976	0	15.6225	2.2722e-12	3.23737e-11	0	4.61254e-10	40.6705	2
S_s7p[c]	5.7279	7.41966	4.35276e-05	15.6253	2.17903e-11	1.16117e-10	0	7.77458e-10	37.8708	3
S_HC01223[m]	0	0	0	0	0.431412	0.431434	0	1	-38.6503	-3
S_gal1p[c]	13.3933	0.167956	13.1098	13.6695	6.1852e-12	6.75539e-11	0	9.18203e-10	40.7615	3
S_1p3h5c[c][m]	0.964029	0.0828263	0.874312	1.329	1.22481e-09	2.2683e-09	0	6.46291e-09	29.5508	3
S_2mop[c][m]	0	0	0	0	0.431412	0.431434	0	1	-38.6503	-3
S_3hpvscoa[c][m][x]	0	0	0	0	2.85765	3.62231	0	11.4533	-41.378	-3
S_3hpvstetcoa[c][m][x]	0	0	0	0	2.85765	3.62231	0	11.4533	-41.378	-3
S_3sala[c][m]	0.0477034	0.0290188	0.00137379	0.0958933	0	0	0	0	35.4734	3
S_3snpyr[c][m]	0.0238517	0.0145094	0.000686894	0.0479466	0	0	0	0	34.4734	3
S_aacoa[c][m][x]	0	0	0	0	0.844616	1.37282	0	4.58904	-39.6195	-3
S_accoa[c][g][m][r][x]	0	0	0	0	3.70226	4.97329	0	16.0424	-41.7515	-3
S_betald[c][m]	0.0387304	0.044567	0	0.1	0	0	0	0	35.1727	3
S_cdpdag_hs[c][m]	0.000652422	0.000396881	1.87888e-05	0.0013115	6.03826e-11	1.06961e-10	0	7.63198e-10	23.3415	3
S_CE4990[c][m][x]	0.0302233	0.059303	0	0.323576	1.62919	2.86687	0	10.1153	-5.75235	-1
S_clpn_hs[c][m]	0.000289971	0.000176395	8.35075e-06	0.0005829	1.43858e-10	4.99852e-11	1.1658e-10	2.9144e-10	20.9328	3
S_coa[c][g][l][m][r][x]	0.328762	0.00343635	0.32041	0.333219	6.01571	5.39256	0.0610862	18.4553	-4.19362	-1
S_dadp[c][m][n]	0.000327903	0.000199469	9.44312e-06	0.00065915	1.10611e-10	2.99056e-10	0	1.95737e-09	21.4864	3
S_datp[c][m][n]	0.000655805	0.000398939	1.88862e-05	0.0013183	1.98607e-10	4.3885e-10	0	2.17031e-09	21.6477	3
S_dcdp[c][m][n]	0.000857123	0.000660579	1.77855e-05	0.00321006	2.03107e-10	3.74186e-10	0	2.6122e-09	22.0017	3
S_dctp[c][m][n]	0.000852436	0.000518553	2.45489e-05	0.00171357	1.11323e-10	2.40991e-10	0	1.82676e-09	22.8555	3
S_dd2coa[c][m][x]	0.0621746	0.107813	0	0.331843	0.837427	2.43513	0	11.2265	-3.75157	-1
S_ddcacoa[c][m][r][x]	0.0621746	0.107813	0	0.331843	0.837427	2.43513	0	11.2265	-3.75157	-1
S_dgdp[c][m][n]	0.00172622	0.00105009	4.97127e-05	0.00347005	2.7057e-10	4.57632e-10	0	3.01255e-09	22.5998	3
S_dudp[c][m][n]	0.497847	0.0231875	0.451546	0.532359	3.32376e-10	5.77392e-10	0	2.59639e-09	30.4759	3
S_dump[c][m][n]	0.00230032	0.00139933	6.62458e-05	0.0046241	2.47953e-10	4.79396e-10	0	2.57707e-09	23.1395	3
S_dutp[c][m][n]	0.497273	0.0235343	0.450392	0.532343	2.58691e-10	4.75878e-10	0	2.34562e-09	30.8346	3
S_fadh2[c][m][r][x]	0	0	0	0	2.85765	3.62231	0	11.4533	-41.378	-3
S_HC00591[c][m]	0.281606	0.0297289	0.231924	0.331951	0	0	0	0	38.0349	3
S_HC01412[m][x]	0.0347005	0.0838425	0	0.332988	1.60361	3.16394	0	11.5047	-5.53022	-1
S_HC01415[m][x]	0.0381461	0.0917988	0	0.333219	2.70122	4.45755	0	11.416	-6.14593	-1
S_HC01434[c][m][x]	0.0290184	0.0649991	0	0.330917	2.13933	3.45943	0	9.88387	-6.20405	-1
S_hdd2coa[c][m][r][x]	0.104651	0.129724	0	0.332627	2.5554	4.32345	0	11.5676	-4.6099	-1
S_hmgcoa[c][m][x]	0	0	0	0	0.844616	1.37282	0	4.58904	-39.6195	-3
S_hpyr[c][m][x]	0.97997	0.0169187	0.939068	0.99966	0.041436	0.0822058	0	0.329974	4.56378	3
S_lac_D[c][m]	0.00357912	0.0078668	0	0.0295941	0.0293975	0.0465602	0	0.128244	-3.03802	-1
S_nadph[c][m][r][x]	1.3022	0.0211913	1.2541	1.33286	8.3975	4.05333	0.351245	14.3242	-2.689	-1
S_occoa[c][m][x]	0.0381461	0.0917988	0	0.333219	2.70122	4.45755	0	11.416	-6.14593	-1
S_pgp_hs[c][m]	0.000724903	0.000440972	2.08762e-05	0.0014572	1.57923e-11	5.18916e-11	0	2.9144e-10	25.3635	3
S_phpyr[c][m]	0.556458	0.020826	0.533841	0.614163	0	0	0	0	39.0175	3
S_pmtcoa[c][m][r][x]	0.104651	0.129724	0	0.332627	2.5554	4.32345	0	11.5676	-4.6099	-1
S_r5p[c][r]	0.501233	0.0211433	0.458353	0.532457	1.23028e-09	1.44244e-10	0	1.823e-09	28.6007	3
S_ru5p_D[c][r]	0.0030229	0.00183889	8.70551e-05	0.00607663	4.6574e-11	2.50601e-10	0	1.82298e-09	25.9212	3
S_tdcoa[c][m][r][x]	0.0347005	0.0838425	0	0.332988	1.60361	3.16394	0	11.5047	-5.53022	-1
S_trdox[c][n]	0.00114819	0.000698468	3.30663e-05	0.0023081	1.91542e-10	2.96352e-10	0	1.28854e-09	22.5077	3
S_trdrd[c][n]	0.00114819	0.000698468	3.30663e-05	0.0023081	8.28296e-11	2.07123e-10	0	1.5542e-09	23.7073	3
S_udpgal[c][g][r]	13.3933	0.167956	13.1098	13.6695	7.8473e-12	7.63202e-11	0	9.18203e-10	40.4613	3
S_xol7ah2al[c][m]	0.187481	0.103557	0	0.333219	1.59467	3.06632	0	10.0758	-3.08844	-1
S_2hb[c][e]	29.5276	29.6294	0	60.5048	6.449e-13	9.1881e-12	0	1.3091e-10	44.0292	2
S_3hmp[c][e][m]	0	0	0	0	0.431412	0.431434	0	1	-38.6503	-3
S_3hpvs[c][e][r]	0	0	0	0	2.85765	3.62231	0	11.4533	-41.378	-3
S_3hpvstet[c][e]	0	0	0	0	2.85765	3.62231	0	11.4533	-41.378	-3
S_3mob[c][e][m]	0	0	0	0	0.431412	0.431434	0	1	-38.6503	-3
S_4abut[c][e][l][m]	0	0	0	0	0.73984	1.10966	0	3.44774	-39.4284	-3
S_4hpro_LT[c][e][m]	0.964029	0.0828263	0.874312	1.329	2.44504e-09	4.53862e-09	0	1.29258e-08	28.5541	3
S_ac[c][e][g][m][x]	0.00345244	0.00210019	9.94254e-05	0.0069401	1.2898e-12	1.83762e-11	0	2.6182e-10	30.4898	3
S_acac[c][e][m][x]	0	0	0	0	1.32659	1.89247	0	5.17015	-40.2709	-3
S_acald[c][e][m][x]	0.00172622	0.00105009	4.97127e-05	0.00347005	0	0	0	0	30.685	3
S_akg[c][e][m][x]	0.681375	0.00815535	0.667125	0.6921	7.73953	2.13557	0.809392	14.8455	-3.50573	-3
S_amp[c][e][l][m][n][r][x]	0.502897	0.0201402	0.461697	0.532505	8.88273	5.49123	0.152715	18.405	-4.14267	-1
S_arg_L[c][e]	0.0629186	0.0407081	0.0180564	0.163719	7.34187e-09	2.09413e-10	7.1852e-09	8.25183e-09	23.0306	3
S_asn_L[c][e]	0.0139004	0.00845585	0.00040031	0.0279425	5.88936e-09	1.73592e-09	5.5885e-09	1.83622e-08	21.1703	3
S_asp_L[c][e][m]	0.0948594	0.0552997	0.00264145	0.184379	7.09919e-09	2.34463e-10	7.05214e-09	8.38981e-09	23.6714	3
S_bhb[c][e][m]	0	0	0	0	1.81089	3.86322	0	13.7671	-40.7198	-3
S_but[c][e]	31.3204	29.6463	1.41237	61.831	1.4899e-12	1.51087e-11	0	1.71535e-10	43.5161	3
S_chol[c][e][g][m][r]	0.00855382	0.00520345	0.000246338	0.0171949	3.46901e-09	2.87655e-10	3.08926e-09	4.40239e-09	21.2332	3
S_chsterol[c][e][g][l][m][r]	0.00101487	0.000617367	2.92269e-05	0.0020401	2.11101e-10	7.63918e-11	0	4.0802e-10	22.19	3
S_cit[c][e][m]	0	0	0	0	4.04478	2.96069	0.143562	8.86089	-41.8792	-3
S_cl[c][e]	0.68667	0.0113094	0.667277	0.700671	5.60686	1.85491	0.549775	8.49453	-3.02951	-1
S_cmp[c][e][g][l][m][n][r]	0.000795048	0.0006134	2.23915e-05	0.00305587	2.91015e-10	2.64802e-10	1.1658e-10	1.48315e-09	21.3766	3
S_crm_hs[c][e][g][l][r]	0.000434932	0.000264577	1.25254e-05	0.0008743	12.6215	0.409071	11.8372	13.8473	-14.8247	-3
S_ctp[c][e][m][n]	0.000970948	0.000590646	2.79619e-05	0.0019518	1.56651e-10	3.32614e-10	0	2.44574e-09	22.5542	3
S_cys_L[c][e]	0.0865558	0.0483832	0.00231196	0.16138	3.10646e-09	4.00387e-09	0	1.0568e-08	24.7314	3
S_dag_hs[c][e][g][n][r]	0.000869863	0.000529154	2.50508e-05	0.0017486	1.28779e-10	1.82198e-10	0	1.05452e-09	22.6763	3
S_dcmp[c][e][m][n]	0.00315744	0.00194012	8.40314e-05	0.00762802	1.0338e-10	2.00076e-10	0	1.20703e-09	24.8504	3
S_dcyt[c][e][m][n]	0.00545307	0.00331721	0.000157041	0.0109618	4.43849e-10	7.21696e-10	0	2.92549e-09	23.5472	3
S_dgtp[c][e][m][n]	0.00197242	0.00119986	5.68027e-05	0.00396495	2.2807e-10	4.29285e-10	0	2.56624e-09	23.0377	3
S_dheas[c][e][r]	0	0	0	0	0.567559	0.73775	0	2.24517	-39.046	-3
S_drib[c][e]	0.00172622	0.00105009	4.97127e-05	0.00347005	0	0	0	0	30.685	3
S_dtdp[c][e][m][n]	0.000325614	0.000198077	9.37722e-06	0.00065455	8.68321e-11	2.52081e-10	0	2.50419e-09	21.8219	3
S_dtmp[c][e][l][m]	0.000325614	0.000198077	9.37722e-06	0.00065455	9.63669e-11	2.86282e-10	0	1.99429e-09	21.6732	3
S_dttp[c][e][m][n]	0.000651229	0.000396155	1.87544e-05	0.0013091	5.63172e-11	1.64628e-10	0	1.5542e-09	23.4377	3
S_duri[c][e][m]	0.00172622	0.00105009	4.97127e-05	0.00347005	2.54813e-10	4.924e-10	0	1.82299e-09	22.686	3
S_estrones[c][e][r]	0	0	0	0	0.260128	0.521013	0	2.03029	-37.9204	-3
S_etha[c][e]	0.0113085	0.00687916	0.000325668	0.0227323	3.80038e-09	2.82306e-10	3.20584e-09	4.77434e-09	21.5044	3
S_fad[c][e][m][r][x]	0	0	0	0	2.85765	3.62231	0	11.4533	-41.378	-3
S_fald[c][e][m][x]	0	0	0	0	0.00725296	0.0258093	0	0.1	-32.7559	-3
S_fum[c][e][m]	1.94255	0.0193494	1.93335	2.00636	11.6817	5.59635	0.549775	20.2751	-2882329831716	-1
S_g1p[c][e]	13.3933	0.167956	13.1098	13.6695	9.521e-12	7.83926e-11	0	9.18203e-10	40.2114	3
S_gal[c][e][l]	26.7866	0.335913	26.2196	27.3389	2.59459e-11	2.05781e-10	0	2.75461e-09	39.8546	3
S_glc_D[c][e][g][l][r]	2.00043	0.000264577	2.00001	2.00087	27.2431	0.818143	25.6744	29.6946	-3.7675	-3
S_glu_L[c][e][l][m][r]	0.637063	0.065829	0.536072	0.769889	5.51905	1.31528	0.809392	12.4831	-3.11491	-3
S_gluside_hs[c][e][g][l][r]	0.000869863	0.000529154	2.50508e-05	0.0017486	12.6215	0.409071	11.8372	13.8473	-13.8247	-3
S_gly[c][e][m][x]	0.0981619	0.0553218	0.0026462	0.18471	8.98195e-09	2.18331e-09	5.38891e-09	1.28163e-08	23.3815	3
S_glyald[c][e][m]	1.00763	0.0519526	0.924364	1.09871	0.063784	0.134026	0	0.659948	3.98162	3
S_glyc[c][e][m]	0.000724903	0.000440972	2.08762e-05	0.0014572	0.0965213	0.175407	0	0.663727	-7.05692	-1
S_glyc_R[c][e][m]	0.973443	0.021643	0.924364	0.99966	0.041436	0.0822058	0	0.329974	4.55414	3
S_glyc_S[c][e]	0.0130541	0.0372454	0	0.133333	0	0	0	0	33.6038	3
S_glyc3p[c][e][m]	0.000362451	0.000220486	1.04381e-05	0.0007286	0.0259126	0.0517789	0	0.185698	-6.15972	-1
S_gmp[c][e][g][l]	0.00114454	0.000696244	3.2961e-05	0.00230075	4.21035e-11	1.54694e-10	0	1.074e-09	24.6624	3
S_gthox[c][e][m][r]	0	0	0	0	0.0305503	0.0991304	0	0.525538	-34.8305	-3
S_gthrd[c][e][m][r]	0.111566	0.0633687	0.00303221	0.211655	5.43949	1.56246	0.549775	8.45727	-5.6075	-3
S_h2o2[c][e][l][m][n][r][x]	0	0	0	0	0.491174	0.560486	0	1.25333	-38.8374	-3
S_HC00900[c][e][m]	0.0477034	0.0290188	0.00137379	0.0958933	0	0	0	0	35.4734	3
S_HC02203[c][e][m]	0.0620342	0.0763521	0	0.211655	0	0	0	0	35.8523	3
S_HC02213[c][e]	0.0495317	0.065883	0	0.207737	0	0	0	0	35.5276	3
S_hco3[c][e][m]	0.745237	0.0427921	0.668783	0.804528	4.63718	2.70236	0.274888	11.4533	-2.63748	-1
S_his_L[c][e]	0.00628823	0.00382525	0.000181092	0.0126406	2.52812e-09	0	2.52812e-09	2.52812e-09	21.2456	3
S_hxan[c][e]	0.00561626	0.00341647	0.00016174	0.0112898	8.92661e-10	1.52616e-09	0	3.646e-09	22.5834	3
S_icit[c][e][m][x]	0.0290184	0.0649991	0	0.330917	2.83139	4.0036	0	12.6679	-6.6084	-1
S_ile_L[c][e][m]	0.0142313	0.00865718	0.000409841	0.0286078	5.72156e-09	0	5.72156e-09	5.72156e-09	21.2459	3
S_imp[c][e]	0.00280813	0.00170824	8.087e-05	0.0056449	5.76949e-11	2.54909e-10	0	1.42036e-09	25.5118	3
S_inost[c][e][r]	0.00181226	0.00110243	5.21904e-05	0.003643	2.69145e-10	1.68417e-10	0	7.286e-10	22.6776	3
S_leu_L[c][e][m]	0.0271388	0.016509	0.000781558	0.0545544	1.12041e-08	1.46718e-09	9.94975e-09	1.92936e-08	21.2078	3
S_leuktrB4[c][e][m][r][x]	0.0302233	0.059303	0	0.323576	1.62919	2.86687	0	10.1153	-5.75235	-1
S_lys_L[c][e][m][n]	0.0294555	0.0179183	0.000848275	0.0592114	1.19465e-08	1.93336e-10	1.18423e-08	1.2441e-08	21.2334	3
S_mal_L[c][e][m][x]	2.59299	0.04498	2.2952	2.6775	12.3782	5.54614	0.626133	20.2751	-2.25511	-1
S_meoh[c][e]	0	0	0	0	0.00725296	0.0258093	0	0.1	-32.7559	-3
S_met_L[c][e]	0.00761208	0.00463057	0.000219217	0.0153018	4.31499e-09	2.83491e-09	1.99373e-09	1.14431e-08	20.7502	3
S_na1[c][e][g][x]	0.721386	0.028916	0.668096	0.761249	11.3155	7.84878	0.529413	24.588	-3.97139	-1
S_nadp[c][e][m][r][x]	1.3022	0.0211913	1.2541	1.33286	8.3975	4.05333	0.351245	14.3242	-2.689	-1
S_nh4[c][e][m][n][r][x]	0.687814	0.0119958	0.66731	0.702524	9.18048	2.90836	0.824663	18.5764	-3.73848	-3
S_o2[c][e][m][n][r][x]	1.07513	0.0491394	1.00206	1.17343	16.0585	7.53116	0.549775	25.92	-3.90075	-1
S_o2s[c][e][m][n][x]	0	0	0	0	1.05796	1.15279	0	2.50667	-39.9444	-3
S_oaa[c][e][m][x]	0.115326	0.0999979	0.00195456	0.825131	2.32406	1.21154	0.0916292	4.47376	-4.33286	-2
S_orn[c][e][m]	0.0450468	0.0498986	0	0.163105	3.04793e-11	1.06167e-10	0	5.9877e-10	30.4144	2
S_pa_hs[c][e][g][m][n][r]	0.00123234	0.000749656	3.54896e-05	0.00247725	1.50359e-10	1.85196e-10	0	8.4517e-10	22.9569	3
S_pail_hs[c][e][g][n][r]	0.00123234	0.000749656	3.54896e-05	0.00247725	6.42328e-11	1.44207e-10	0	7.63198e-10	24.1712	3
S_pchol_hs[c][e][g][m][r]	0.00427691	0.00260173	0.000123169	0.00859745	1.74894e-09	1.88027e-10	1.54463e-09	2.93827e-09	21.2208	3
S_pe_hs[c][e][m][r]	0.0140631	0.00855486	0.000404998	0.0282697	5.08667e-09	3.75321e-10	4.31332e-09	6.87797e-09	21.3984	3
S_pglyc_hs[c][e][m]	0.000724903	0.000440972	2.08762e-05	0.0014572	1.89507e-11	5.93661e-11	0	3.4973e-10	25.1148	3
S_phe_L[c][e][m]	0.569365	0.0281168	0.534213	0.64011	5.23389e-09	5.3431e-10	5.18932e-09	1.26406e-08	26.6966	3
S_ppi[c][e][m][n][r][x]	1.00247	0.0422867	0.916706	1.06491	10.3115	7.17714	0.152715	24.1317	-3.36263	-1
S_pro_L[c][e][m]	0.0205195	0.0124824	0.000590933	0.0412484	8.24968e-09	0	8.24968e-09	8.24968e-09	21.246	3
S_prpp[c][e]	0.501233	0.0211433	0.458353	0.532457	4.22736e-10	6.11465e-10	0	2.12461e-09	30.1397	3
S_ps_hs[c][e][m]	0.00565424	0.00343958	0.000162834	0.0113662	1.90172e-09	1.4651e-10	1.60292e-09	2.60921e-09	21.5028	3
S_q10[c][e][m]	0.657523	0.0068727	0.64082	0.666438	12.7683	7.30607	0.335974	25.3333	-4.27938	-1
S_q10h2[c][e][m]	0.657523	0.0068727	0.64082	0.666438	12.7683	7.30607	0.335974	25.3333	-4.27938	-1
S_ser_L[c][e][m][x]	1.98527	0.0371211	1.90021	2.01107	0.0828719	0.164412	7.64809e-09	0.659948	4.58231	3
S_so3[c][e][m]	0.0477034	0.0290188	0.00137379	0.0958933	0.890573	2.33368	0	14.0837	-4.22257	-1
S_so4[c][e][l][m][r]	0.0477034	0.0290188	0.00137379	0.0958933	8.90935	5.73703	0	17.8939	-7.54509	-1
S_sphmyln_hs[c][e][g][l][r]	0.000434932	0.000264577	1.25254e-05	0.0008743	5.34871e-11	9.3357e-11	0	5.32861e-10	22.9284	3
S_succ[c][e][m][x]	0.328762	0.00343635	0.32041	0.333219	2.53295	1.85309	0.0610862	5.15507	-2.9457	-1
S_thr_L[c][e]	0.0155552	0.0094625	0.000447966	0.031269	6.2538e-09	0	6.2538e-09	6.2538e-09	21.2459	3
S_thymd[c][e][l][m]	0.000651229	0.000396155	1.87544e-05	0.0013091	1.37218e-10	5.06831e-10	0	3.52415e-09	22.1678	3
S_trp_L[c][e]	0.000661924	0.000402661	1.90625e-05	0.0013306	1.63867e-10	5.62646e-11	1.3306e-10	2.6612e-10	21.9369	3
S_tsul[c][e][m]	0	0	0	0	0.172286	0.843809	0	8.07499	-37.326	-3
S_tyr_L[c][e][m]	0.00794304	0.0048319	0.000228748	0.0159671	3.18162e-09	1.68101e-10	7.98355e-10	3.19342e-09	21.251	3
S_udp[c][e][g][l][n][r]	0.00243057	0.00171452	6.68195e-05	0.00756829	3.25983e-10	5.98046e-10	0	2.83656e-09	22.8256	3
S_udpg[c][e][r]	13.3933	0.167956	13.1098	13.6695	8.0908e-12	7.58516e-11	0	9.18203e-10	40.4222	3
S_ump[c][e][g][l][n][r]	0.49913	0.0225284	0.452708	0.532438	4.47701e-10	6.00405e-10	0	2.55549e-09	30.051	3
S_ura[c][e]	0.498425	0.0228384	0.452708	0.532376	2.87137e-10	5.34281e-10	0	1.823e-09	30.688	3
S_urea[c][e][m]	0.0450468	0.0498986	0	0.163105	0	0	0	0	35.3907	3
S_uri[c][e][l]	0.496699	0.0238813	0.449238	0.532326	1.09999e-10	2.92643e-10	0	1.54589e-09	32.0592	3
S_utp[c][e][n]	0.00287441	0.00174856	8.2779e-05	0.00577815	2.73126e-10	5.58098e-10	0	2.65253e-09	23.3219	3
S_val_L[c][e][m]	0.0175409	0.0106705	0.000505152	0.0352607	1.29424	1.2943	7.05214e-09	3	-6.20524	-1
S_xol7ah3[c][e][m]	0.187481	0.103557	0	0.333219	1.59467	3.06632	0	10.0758	-3.08844	-1

## Sheet: RPMI
RPMI
BioComp	Mean_CA	SDev_CA	CA_min	CA_max	Mean_HT	SDev_HT	HT_min	HT_max	log2(CA/HT)_mean	Trend of CAHT
S_2mp2coa[m]	0	0	0	0	0.337958	0.428222	0	1	-38.2981	-3
S_25aics[c]	0.0027655	0.00166356	1.42829e-05	0.0056449	5.00533e-11	2.32962e-10	0	1.12899e-09	25.691	3
S_fprica[c]	0.0027655	0.00166356	1.42829e-05	0.0056449	5.00533e-11	2.32962e-10	0	1.12899e-09	25.691	3
S_3mb2coa[m]	0.00299841	0.00180366	1.54857e-05	0.0061203	6.0299e-12	8.59122e-11	0	1.22406e-09	28.6681	3
S_ibcoa[m]	0	0	0	0	0.337958	0.428222	0	1	-38.2981	-3
S_dcamp[c]	0.00163834	0.000985524	8.46145e-06	0.00334415	3.29473e-11	1.45101e-10	0	6.68838e-10	25.5244	3
S_air[c]	0.0027655	0.00166356	1.42829e-05	0.0056449	5.00533e-11	2.32962e-10	0	1.12899e-09	25.691	3
S_5aizc[c]	0.0027655	0.00166356	1.42829e-05	0.0056449	5.00533e-11	2.32962e-10	0	1.12899e-09	25.691	3
S_xoldioloneh[c]	0	0	0	0	0.268618	0.39452	0	1	-37.9668	-3
S_focytC[m]	1.83801	0.578438	1.33333	3.12502	25.5721	14.199	0.534788	50.6667	-3.79835	-1
S_ficytC[m]	1.83801	0.578438	1.33333	3.12502	25.5721	14.199	0.534788	50.6667	-3.79835	-1
S_f6p[c]	0.993687	0.00379734	0.987115	0.999967	4.2495	0.131032	4.07127	4.60829	-2.09643	-3
S_gar[c]	0.0027655	0.00166356	1.42829e-05	0.0056449	5.00533e-11	2.32962e-10	0	1.12899e-09	25.691	3
S_fgam[c]	0.0027655	0.00166356	1.42829e-05	0.0056449	5.00533e-11	2.32962e-10	0	1.12899e-09	25.691	3
S_3mgcoa[m]	0.00299841	0.00180366	1.54857e-05	0.0061203	6.0299e-12	8.59122e-11	0	1.22406e-09	28.6681	3
S_mmcoa_R[m]	0	0	0	0	0.337958	0.428222	0	1	-38.2981	-3
S_r1p[c]	0.542967	0.169109	0.39192	0.92263	9.74849	0.393097	9.21382	10.8249	-4.16624	-3
S_pram[c]	0.0027655	0.00166356	1.42829e-05	0.0056449	5.00533e-11	2.32962e-10	0	1.12899e-09	25.691	3
S_xu5p_D[c]	0.00271646	0.00163406	1.40296e-05	0.0055448	6.49899	0.262065	6.14255	7.21658	-11.2243	-3
S_e4p[c]	0.485984	0.450726	2.11997e-05	0.999474	3.2495	0.131032	3.07127	3.60829	-2.74124	-3
S_HC00361[c]	0.484625	0.450833	0	0.999381	3.2495	0.131032	3.07127	3.60829	-2.74527	-3
S_s7p[c]	0.485984	0.450726	2.11997e-05	0.999474	3.2495	0.131032	3.07127	3.60829	-2.74124	-3
S_fpram[c]	0.0027655	0.00166356	1.42829e-05	0.0056449	5.00533e-11	2.32962e-10	0	1.12899e-09	25.691	3
S_HC01223[m]	0	0	0	0	0.337958	0.428222	0	1	-38.2981	-3
S_M00961[c]	0.000499735	0.00030061	2.58096e-06	0.00102005	5.2259e-12	3.30668e-11	0	2.44812e-10	26.2583	3
S_M00957[c]	0.000499735	0.00030061	2.58096e-06	0.00102005	5.2259e-12	3.30668e-11	0	2.44812e-10	26.2583	3
S_M00963[c]	0.000499735	0.00030061	2.58096e-06	0.00102005	5.2259e-12	3.30668e-11	0	2.44812e-10	26.2583	3
S_M00959[c]	0.000499735	0.00030061	2.58096e-06	0.00102005	5.2259e-12	3.30668e-11	0	2.44812e-10	26.2583	3
S_M00955[c]	0.000499735	0.00030061	2.58096e-06	0.00102005	5.2259e-12	3.30668e-11	0	2.44812e-10	26.2583	3
S_M01067[c]	0.000499735	0.00030061	2.58096e-06	0.00102005	5.2259e-12	3.30668e-11	0	2.44812e-10	26.2583	3
S_1p3h5c[c][m]	0.840737	0.0632384	0.700856	0.943941	0	0	0	0	39.6129	3
S_2mop[c][m]	0	0	0	0	0.337958	0.428222	0	1	-38.2981	-3
S_3hpvscoa[c][m][x]	0	0	0	0	2.41644	3.12933	0	10.4533	-41.136	-3
S_3hpvstetcoa[c][m][x]	0	0	0	0	2.41644	3.12933	0	10.4533	-41.136	-3
S_44mctr[c][r]	0.000499735	0.00030061	2.58096e-06	0.00102005	6.2308e-12	3.58871e-11	0	2.44812e-10	26.0424	3
S_44mzym[c][r]	0.000499735	0.00030061	2.58096e-06	0.00102005	6.2308e-12	3.58871e-11	0	2.44812e-10	26.0424	3
S_4mzym_int1[c][r]	0.000499735	0.00030061	2.58096e-06	0.00102005	6.2308e-12	3.58871e-11	0	2.44812e-10	26.0424	3
S_4mzym_int2[c][r]	0.000499735	0.00030061	2.58096e-06	0.00102005	6.2308e-12	3.58871e-11	0	2.44812e-10	26.0424	3
S_5dpmev[c][x]	0.00299841	0.00180366	1.54857e-05	0.0061203	2.41194e-11	1.70544e-10	0	1.22406e-09	26.8308	3
S_5pmev[c][x]	0.00299841	0.00180366	1.54857e-05	0.0061203	2.41194e-11	1.70544e-10	0	1.22406e-09	26.8308	3
S_aacoa[c][m][x]	0	0	0	0	0.483294	1.08317	0	4.22107	-38.8141	-3
S_accoa[c][g][m][r][x]	0	0	0	0	3.18465	3.92894	0	14.6744	-41.5343	-3
S_cdpdag_hs[c][m]	0.000642519	0.0003865	3.31839e-06	0.0013115	5.31706e-11	1.68044e-10	0	2.25417e-09	23.4997	3
S_CE0785[m][x]	12.524	0.260194	11.9151	12.8236	3.589e-13	3.607e-12	0	3.643e-11	43.0673	3
S_CE2432[m][x]	12.524	0.260194	11.9151	12.8236	3.589e-13	3.607e-12	0	3.643e-11	43.0673	3
S_CE4872[c][m]	0	0	0	0	0.0226601	0.0419667	0	0.1	-34.3994	-3
S_CE4990[c][m][x]	0	0	0	0	2.56942	3.77055	0	11.0119	-41.2246	-3
S_chlstol[c][r]	0.000499735	0.00030061	2.58096e-06	0.00102005	1.42707e-11	8.54602e-11	0	1.02005e-09	24.9639	3
S_clpn_hs[c][m]	0.00028557	0.000171781	1.47487e-06	0.0005829	1.30363e-10	3.7734e-11	1.1658e-10	2.3316e-10	21.0519	3
S_coa[c][g][l][m][r][x]	0.00599681	0.00360731	3.09715e-05	0.0122406	5.96409	4.151	0.133697	16.0843	-9.95789	-3
S_dadp[c][m][n]	0.000322925	0.000194252	1.6678e-06	0.00065915	9.73598e-11	2.00254e-10	0	1.28106e-09	21.6466	3
S_datp[c][m][n]	0.000645851	0.000388504	3.3356e-06	0.0013183	7.74331e-11	1.90518e-10	0	1.59268e-09	22.9732	3
S_dc2coa[m][x]	0	0	0	0	0.0822775	1.00352	0	14.3023	-36.2598	-3
S_dcacoa[c][m][x]	0	0	0	0	0.0822775	1.00352	0	14.3023	-36.2598	-3
S_dcdp[c][m][n]	0.000231287	0.000139128	1.19452e-06	0.0004721	2.30828e-10	3.8731e-10	0	1.98065e-09	19.9282	3
S_dctp[c][m][n]	0.000462575	0.000278256	2.38904e-06	0.0009442	1.05303e-10	2.14309e-10	0	1.84052e-09	22.0531	3
S_dd2coa[c][m][x]	0	0	0	0	1.10461	2.67323	0	12.5547	-40.0067	-3
S_ddcacoa[c][m][r][x]	0	0	0	0	1.10461	2.67323	0	12.5547	-40.0067	-3
S_ddsmsterol[c][r]	0.000499735	0.00030061	2.58096e-06	0.00102005	8.2408e-12	4.08746e-11	0	2.44812e-10	25.6886	3
S_dgdp[c][m][n]	0.000242457	0.000145847	1.25221e-06	0.0004949	9.79117e-11	2.14417e-10	0	1.31518e-09	21.2251	3
S_dmpp[c][x]	0.000999469	0.000601219	5.16191e-06	0.0020401	1.15014e-11	6.62265e-11	0	4.0802e-10	26.2526	3
S_dudp[c][m][n]	0.542967	0.169109	0.39192	0.92263	2.77951e-10	3.78578e-10	0	1.66628e-09	30.8582	3
S_dutp[c][m][n]	0.542967	0.169109	0.39192	0.92263	2.23749e-10	3.52396e-10	0	1.31518e-09	31.1699	3
S_fadh2[c][m][r][x]	13.5154	0.264487	12.8974	13.8161	2.41644	3.12933	0	10.4533	2.48365	3
S_frdp[c][r][x]	0.000999469	0.000601219	5.16191e-06	0.0020401	3.50625e-11	2.01616e-10	0	1.22406e-09	24.7242	3
S_ga2_hs[c][g][l]	0.00042833	0.000257657	2.21218e-06	0.0008743	8.2778e-12	3.63721e-11	0	1.80484e-10	25.4604	3
S_grdp[c][x]	0.000999469	0.000601219	5.16191e-06	0.0020401	1.15014e-11	6.62265e-11	0	4.0802e-10	26.2526	3
S_HC01412[m][x]	0	0	0	0	2.18716	4.42141	0	14.3757	-40.9922	-3
S_HC01415[m][x]	0	0	0	0	1.31509	3.3338	0	14.044	-40.2583	-3
S_HC01434[c][m][x]	0	0	0	0	1.94113	3.45882	0	10.9605	-40.82	-3
S_HC02110[c][r]	0.000499735	0.00030061	2.58096e-06	0.00102005	6.2308e-12	3.58871e-11	0	2.44812e-10	26.0424	3
S_hdd2coa[c][m][r][x]	0	0	0	0	3.61067	5.35794	0	13.6637	-41.7154	-3
S_hmgcoa[c][m][x]	0.00599681	0.00360731	3.09715e-05	0.0122406	0.483294	1.08317	0	4.22107	-6.33256	-1
S_hx2coa[m][x]	0	0	0	0	0.0152709	0.0360596	0	0.1	-33.8301	-3
S_ipdp[c][x]	0.00299841	0.00180366	1.54857e-05	0.0061203	2.41194e-11	1.70544e-10	0	1.22406e-09	26.8308	3
S_ivcoa[c][m]	0.00299841	0.00180366	1.54857e-05	0.0061203	6.0299e-12	8.59122e-11	0	1.22406e-09	28.6681	3
S_methf[c][m]	0.00553101	0.00332711	2.85657e-05	0.0112898	1.00107e-10	4.65923e-10	0	2.25798e-09	25.7052	3
S_nadph[c][m][r][x]	0.899465	0.0426226	0.800905	0.952456	9.11608	4.41254	1.1337	15.4757	-3.34127	-3
S_occoa[c][m][x]	0	0	0	0	1.31509	3.3338	0	14.044	-40.2583	-3
S_pgp_hs[c][m]	0.000713899	0.000429438	3.68704e-06	0.0014572	8.1833e-12	4.58064e-11	0	5.246e-10	26.2121	3
S_phpyr[c][m]	0.550397	0.173208	0.398371	0.937796	1.2094e-12	1.7231e-11	0	2.45504e-10	37.858	3
S_pmtcoa[c][m][r][x]	0	0	0	0	3.61067	5.35794	0	13.6637	-41.7154	-3
S_r5p[c][r]	0.547041	0.171355	0.395458	0.930947	9.74849	0.393097	9.21382	10.8249	-4.15546	-3
S_ru5p_D[c][r]	0.00271646	0.00163406	1.40296e-05	0.0055448	6.49899	0.262065	6.14255	7.21658	-11.2243	-3
S_Ssq23epx[c][r]	0.000499735	0.00030061	2.58096e-06	0.00102005	6.0299e-12	3.46367e-11	0	2.0401e-10	26.0831	3
S_succoa[c][m][x]	0.00287153	0.00314559	0	0.0102379	1.71656	0.612504	0.133697	2.70851	-9.22348	-3
S_tdcoa[c][m][r][x]	0	0	0	0	2.18716	4.42141	0	14.3757	-40.9922	-3
S_trdox[c][n]	0.00079667	0.000479228	4.11452e-06	0.00162615	1.66274e-10	2.87998e-10	0	1.79126e-09	22.1833	3
S_trdrd[c][n]	0.00079667	0.000479228	4.11452e-06	0.00162615	1.47253e-10	2.95676e-10	0	1.79126e-09	22.3575	3
S_xol7ah2[c][m]	0	0	0	0	0.240928	0.377977	0	1	-37.8098	-3
S_xol7ah2al[c][m]	0	0	0	0	2.20258	3.78645	0	10.5158	-41.0023	-3
S_xoltriol[c][m]	0	0	0	0	0.268618	0.39452	0	1	-37.9668	-3
S_zymst[c][r]	0.000499735	0.00030061	2.58096e-06	0.00102005	6.2308e-12	3.58871e-11	0	2.44812e-10	26.0424	3
S_10fthf[c][e][l][m]	0.00553101	0.00332711	2.85657e-05	0.0112898	1.00107e-10	4.65923e-10	0	2.25798e-09	25.7052	3
S_3hmp[c][e][m]	0	0	0	0	0.337958	0.428222	0	1	-38.2981	-3
S_3hpvs[c][e][r]	0	0	0	0	2.41644	3.12933	0	10.4533	-41.136	-3
S_3hpvstet[c][e]	0	0	0	0	2.41644	3.12933	0	10.4533	-41.136	-3
S_3mob[c][e][m]	0	0	0	0	0.337958	0.428222	0	1	-38.2981	-3
S_4abut[c][e][l][m]	0.00899522	0.00541097	4.64572e-05	0.0183609	0.163821	0.981109	0	10.408	-4.18682	-1
S_4hpro_LT[c][e][m]	0.840737	0.0632384	0.700856	0.943941	0	0	0	0	39.6129	3
S_4mop[c][e][m]	0.00299841	0.00180366	1.54857e-05	0.0061203	6.0299e-12	8.59122e-11	0	1.22406e-09	28.6681	3
S_56dura[c][e]	0.00261838	0.00157506	1.3523e-05	0.0053446	0	0	0	0	31.286	3
S_acac[c][e][m][x]	0	0	0	0	1.44988	3.24951	0	12.6632	-40.3991	-3
S_acgal[c][e][l]	0.00128499	0.000772971	6.63653e-06	0.0026229	2.03134e-11	9.75634e-11	0	5.2458e-10	25.8454	3
S_aicar[c][e]	0.0027655	0.00166356	1.42829e-05	0.0056449	5.00533e-11	2.32962e-10	0	1.12899e-09	25.691	3
S_akg[c][e][m][x]	0.553395	0.174867	0.400006	0.943916	9.95208	2.86637	2.26739	13.8839	-4.16862	-3
S_ala_L[c][e][m][x]	45.1076	0.174699	44.7036	45.3493	3.29331	1.42708	1.33333	6.2	3.77576	3
S_alaala[c][e]	0	0	0	0	0.325147	0.268481	0	0.666667	-38.2423	-3
S_amp[c][e][l][m][n][r][x]	0.550116	0.172763	0.398734	0.934291	7.41374	4.70063	0.133697	17.1909	-3.7524	-1
S_arg_L[c][e]	0.0176006	0.0105874	9.09008e-05	0.035926	0.650294	0.536962	7.1852e-09	1.33333	-5.2074	-1
S_argalaala[c][e]	0	0	0	0	0.650294	0.536962	0	1.33333	-39.2423	-3
S_asp_L[c][e][m]	2	0	2	2	7.23655e-09	7.53653e-10	7.05214e-09	1.06478e-08	28.0419	3
S_but[c][e]	32.824	0.0950561	32.6019	32.9267	1.33785	1.11265	0	3.07808	4.61676	3
S_cdp[c][e][m][n]	0.0011875	0.000714325	6.13301e-06	0.0024239	3.18307e-10	4.03456e-10	0	1.77793e-09	21.8265	3
S_cgly[c][e]	0	0	0	0	0.16109	0.317571	0	1	-37.2291	-3
S_chol[c][e][g][m][r]	0.00842398	0.00506735	4.3507e-05	0.0171949	3.64493e-09	4.95979e-10	2.70679e-09	6.69385e-09	21.1398	3
S_chsterol[c][e][g][l][m][r]	0.000499735	0.00030061	2.58096e-06	0.00102005	2.28193e-11	7.26949e-11	0	5.13498e-10	24.3225	3
S_cit[c][e][m]	0	0	0	0	3.75029	2.59215	0	7.51614	-41.7701	-3
S_cl[c][e]	1.97166	0.0170456	1.94216	1.99985	19.3605	2.55278	8.86798	21.6497	-3.29563	-3
S_cmp[c][e][g][l][m][n][r]	0.00183002	0.00110083	9.4514e-06	0.0037354	4.58245e-10	4.36008e-10	1.1658e-10	1.99966e-09	21.9261	3
S_co2[c][e][g][m][r][x]	0.00822866	0.00494985	4.24982e-05	0.0167962	3.14368	1.46985	0.133697	6.46922	-8.57758	-3
S_crm_hs[c][e][g][l][r]	0.00042833	0.000257657	2.21218e-06	0.0008743	4.42836e-11	1.35312e-10	0	1.25772e-09	23.1732	3
S_ctp[c][e][m][n]	0.00095621	0.000575197	4.93849e-06	0.0019518	1.54909e-10	3.32693e-10	0	2.4201e-09	22.5482	3
S_cys_L[c][e]	0.00228157	0.00137245	1.17835e-05	0.0046571	5.04055e-10	2.89906e-10	0	9.3142e-10	22.1071	3
S_cytd[c][e][l][m]	0.00237499	0.00142865	1.2266e-05	0.0048478	19.497	0.786194	18.4276	21.6497	-13.003	-3
S_dag_hs[c][e][g][n][r]	0.00085666	0.000515314	4.42435e-06	0.0017486	1.40021e-10	1.51842e-10	0	6.9946e-10	22.5344	3
S_dgtp[c][e][m][n]	0.000484915	0.000291695	2.50442e-06	0.0009898	1.4388e-10	2.81779e-10	0	1.67279e-09	21.6744	3
S_dheas[c][e][r]	0	0	0	0	1.08366	1.68305	0	5.03671	-39.979	-3
S_dsmsterol[c][e][r]	0.000499735	0.00030061	2.58096e-06	0.00102005	9.2458e-12	4.7657e-11	0	4.0802e-10	25.5396	3
S_dtdp[c][e][m][n]	0.000320672	0.000192896	1.65616e-06	0.00065455	6.12881e-11	1.63238e-10	0	1.04518e-09	22.2956	3
S_dtmp[c][e][l][m]	0.000320672	0.000192896	1.65616e-06	0.00065455	3.47731e-11	1.12288e-10	0	8.98174e-10	23.0957	3
S_dttp[c][e][m][n]	0.000641344	0.000385793	3.31232e-06	0.0013091	4.15987e-11	1.3891e-10	0	1.07399e-09	23.8438	3
S_estrones[c][e][r]	0	0	0	0	0.208538	0.707556	0	4.4484	-37.6015	-3
S_etha[c][e]	0.0111368	0.00669923	5.75178e-05	0.0227323	3.72705e-09	5.19341e-10	0	4.6861e-09	21.5104	3
S_fad[c][e][m][r][x]	13.5154	0.264487	12.8974	13.8161	2.41644	3.12933	0	10.4533	2.48365	3
S_fald[c][e][m][x]	0.0266689	0.0419981	0	0.1	0.121721	0.315786	0	1.52088	-2.19035	-1
S_fdp[c][e]	0.506345	0.450147	0	0.999859	4.2495	0.131032	4.07127	4.60829	-3.0691	-3
S_fol[c][e][m]	0	0	0	0	0.501175	1.37656	0	5.82441	-38.8665	-3
S_for[c][e][m][r]	0.000999469	0.000601219	5.16191e-06	0.0020401	0.905012	2.15317	0	8.44213	-9.82256	-1
S_ga1_hs[c][e][g][l]	0.00085666	0.000515314	4.42435e-06	0.0017486	1.31371e-11	6.49758e-11	0	3.4972e-10	25.8527	3
S_gal[c][e][l]	0.00171332	0.00103063	8.8487e-06	0.0034972	3.09261e-11	1.29069e-10	0	6.9944e-10	25.6775	3
S_galgluside_hs[c][e][g][l][r]	0.00128499	0.000772971	6.63653e-06	0.0026229	2.82408e-11	1.39082e-10	0	1.34707e-09	25.3892	3
S_gdp[c][e][g][m][n]	0.00486337	0.00299859	2.73135e-05	0.0107306	1.71656	0.612504	0.133697	2.70851	-8.46334	-3
S_gln_L[c][e][m]	0.0356282	0.0266108	0.000139616	0.149485	0.239821	0.560017	5.92214e-09	2.23787	-2.75087	-1
S_glu_L[c][e][l][m][r]	0.566769	0.1823	0.400075	0.971214	2.68239	0.69787	2	4.18052	-2.24269	-3
S_gluside_hs[c][e][g][l][r]	0.00085666	0.000515314	4.42435e-06	0.0017486	1.51178e-11	7.69577e-11	0	7.06031e-10	25.6636	3
S_gly[c][e][m][x]	0.0264009	0.0158812	0.000136352	0.0538891	1.02248e-08	1.92025e-09	7.88366e-09	2.16887e-08	21.2999	3
S_glyb[c][e][m]	0.0492611	0.0501181	0	0.1	8.55299	3.29119	0	10.7165	-7.43984	-1
S_glyc[c][e][m]	0	0	0	0	17.5015	5.8505	8.24724	30.9806	-43.9925	-3
S_glyc3p[c][e][m]	14.4318	0.0564615	14.3011	14.4806	3.0149e-12	2.13918e-11	0	1.7487e-10	41.7089	3
S_gmp[c][e][g][l]	0.00112716	0.000678033	5.82141e-06	0.00230075	2.92722e-11	1.10128e-10	0	4.6015e-10	25.1501	3
S_gthox[c][e][m][r]	0.0192894	0.0377655	0	0.195579	0.907306	0.63043	0	1.53176	-5.55571	-1
S_gthrd[c][e][m][r]	0.264136	0.268501	0	0.926803	8.38179	2.7825	2.14739	12.3273	-4.9879	-3
S_gtp[c][e][m][n]	0.00462091	0.00286475	2.60613e-05	0.0102387	1.71656	0.612504	0.133697	2.70851	-8.53712	-3
S_h2o2[c][e][l][m][n][r][x]	13.4781	0.239456	12.9151	13.8236	2.88665	0.798702	2	4.25333	2.22315	3
S_hco3[c][e][m]	0.00299841	0.00180366	1.54857e-05	0.0061203	5.64802	3.69011	1.01493	12.4645	-10.8793	-3
S_his_L[c][e]	0.0309742	0.0308807	9.66589e-05	0.117706	2.5881e-09	1.55537e-10	2.52812e-09	3.12689e-09	23.5121	3
S_hxcoa[c][e][m][x]	0	0	0	0	0.0152709	0.0360596	0	0.1	-33.8301	-3
S_icit[c][e][m][x]	0	0	0	0	2.80474	3.88095	0	13.1464	-41.351	-3
S_ile_L[c][e][m]	0.0140153	0.00843074	7.23842e-05	0.0286078	5.72156e-09	0	5.72156e-09	5.72156e-09	21.2238	3
S_imp[c][e]	0.0027655	0.00166356	1.42829e-05	0.0056449	5.78815e-11	2.40277e-10	0	1.12899e-09	25.4852	3
S_inost[c][e][r]	0.00178475	0.0010736	9.21761e-06	0.003643	2.77459e-10	3.26637e-10	0	1.93057e-09	22.6118	3
S_lanost[c][e][r]	0.000499735	0.00030061	2.58096e-06	0.00102005	6.2308e-12	3.58871e-11	0	2.44812e-10	26.0424	3
S_leu_L[c][e][m]	0.0357221	0.0214882	0.000184492	0.0729153	1.10902e-08	1.19572e-09	1.09109e-08	2.08903e-08	21.619	3
S_leuktrB4[c][e][m][r][x]	0	0	0	0	2.56942	3.77055	0	11.0119	-41.2246	-3
S_lys_L[c][e][m][n]	0.0290084	0.0174496	0.000149818	0.0592114	1.19085e-08	1.50158e-10	1.18423e-08	1.2441e-08	21.2159	3
S_meoh[c][e]	0.0266689	0.0419981	0	0.1	0.121721	0.315786	0	1.52088	-2.19035	-1
S_met_L[c][e]	0.00749653	0.00450945	3.8717e-05	0.0153018	3.83426e-09	2.33878e-09	1.53018e-09	1.39712e-08	20.8985	3
S_mev_R[c][e][x]	0.00299841	0.00180366	1.54857e-05	0.0061203	4.82388e-11	3.41087e-10	0	2.44812e-09	25.8598	3
S_mlthf[c][e][m]	0.00553101	0.00332711	2.85657e-05	0.0112898	1.79746e-09	2.49793e-09	0	6.51789e-09	21.5523	3
S_nadp[c][e][m][r][x]	0.899465	0.0426226	0.800905	0.952456	9.11608	4.41254	1.1337	15.4757	-3.34127	-3
S_nh4[c][e][m][n][r][x]	1.97279	0.0163676	1.94446	1.99986	20.5331	1.16119	18.4276	22.2551	-3.37964	-3
S_oaa[c][e][m][x]	0	0	0	0	2.86512	1.04877	0.133697	4.43701	-41.3817	-3
S_pa_hs[c][e][g][m][n][r]	0.00121363	0.000730048	6.268e-06	0.00247725	1.41507e-10	2.17817e-10	0	1.24367e-09	23.0218	3
S_pail_hs[c][e][g][n][r]	0.00121363	0.000730048	6.268e-06	0.00247725	1.63123e-10	3.15502e-10	0	2.03791e-09	22.8181	3
S_pchol_hs[c][e][g][m][r]	0.00421199	0.00253368	2.17535e-05	0.00859745	1.82563e-09	2.01199e-10	1.24189e-09	2.64159e-09	21.1369	3
S_pe_hs[c][e][m][r]	0.0138497	0.0083311	7.15287e-05	0.0282697	4.97473e-09	3.63876e-10	3.59126e-09	6.47705e-09	21.4084	3
S_pglyc_hs[c][e][m]	0.000713899	0.000429438	3.68704e-06	0.0014572	6.604e-12	3.09339e-11	0	1.7486e-10	26.4844	3
S_phe_L[c][e][m]	0.563108	0.18026	0.400056	0.963743	5.8225e-09	1.41361e-09	5.18932e-09	1.55679e-08	26.527	3
S_ppi[c][e][m][n][r][x]	1.10295	0.34703	0.799837	1.87414	8.62196	6.18533	0.133697	22.4176	-2.96665	-1
S_pro_L[c][e][m]	0.0202081	0.0121559	0.000104368	0.0412484	8.24968e-09	0	8.24968e-09	8.24968e-09	21.2239	3
S_prpp[c][e]	0.547041	0.171355	0.395458	0.930947	1.61062e-10	3.17537e-10	0	1.28599e-09	31.6525	3
S_ps_hs[c][e][m]	0.00556841	0.00334961	2.87589e-05	0.0113662	1.859e-09	2.48611e-10	0	2.34305e-09	21.5135	3
S_q10[c][e][m]	0.919004	0.289219	0.666667	1.56251	12.786	7.09952	0.267394	25.3333	-3.79835	-1
S_q10h2[c][e][m]	0.919004	0.289219	0.666667	1.56251	12.786	7.09952	0.267394	25.3333	-3.79835	-1
S_retinal[c][e][r]	9.9e-15	8.27e-14	0	7.916e-13	0.273319	0.39845	0	1	-37.9776	-1
S_retinol[c][e][r]	0	0	0	0	0.273319	0.39845	0	1	-37.9918	-3
S_so3[c][e][m]	0	0	0	0	5.09931	8.91411	0	30.1559	-42.2134	-3
S_so4[c][e][l][m][r]	0	0	0	0	10.2621	10.1501	0	28.9408	-43.2224	-3
S_sphmyln_hs[c][e][g][l][r]	0.00042833	0.000257657	2.21218e-06	0.0008743	5.93704e-11	8.47517e-11	0	3.4973e-10	22.7584	3
S_sql[c][e][r]	0.000499735	0.00030061	2.58096e-06	0.00102005	1.10547e-11	6.48385e-11	0	4.0802e-10	25.3051	3
S_sucsal[c][e][m]	0.00299841	0.00180366	1.54857e-05	0.0061203	1.106e-12	1.57576e-11	0	2.24511e-10	30.4071	3
S_thcholstoic[c][e][m][r][x]	0	0	0	0	0.0226601	0.0419667	0	0.1	-34.3994	-3
S_thf[c][e][l][m]	0.00553101	0.00332711	2.85657e-05	0.0112898	1.79716e-09	2.49775e-09	0	6.51789e-09	21.5526	3
S_thr_L[c][e]	0.0153191	0.009215	7.91176e-05	0.031269	6.2538e-09	0	6.2538e-09	6.2538e-09	21.2239	3
S_thymd[c][e][l][m]	0.000641344	0.000385793	3.31232e-06	0.0013091	8.66344e-11	2.36769e-10	0	1.79635e-09	22.8031	3
S_trp_L[c][e]	0.000651877	0.000392129	3.36672e-06	0.0013306	1.70848e-10	1.51177e-10	0	2.0824e-09	21.855	3
S_tsul[c][e][m]	0	0	0	0	1.15138	4.92726	0	27.9486	-40.0665	-3
S_tyr_L[c][e][m]	0.00782247	0.00470552	4.04003e-05	0.0159671	2.89453e-09	6.24361e-10	1.59671e-09	3.19342e-09	21.3654	3
S_udp[c][e][g][l][n][r]	0.00130919	0.000787529	6.76152e-06	0.0026723	1.92006e-10	3.89102e-10	0	1.85143e-09	22.6935	3
S_ump[c][e][g][l][n][r]	0.544276	0.16983	0.393057	0.925302	2.7277e-10	3.42727e-10	0	1.49674e-09	30.8887	3
S_ura[c][e]	0.544276	0.16983	0.393057	0.925302	19.497	0.786194	18.4276	21.6497	-5.16277	-3
S_uri[c][e][l]	0.542967	0.169109	0.39192	0.92263	9.74849	0.393097	9.21382	10.8249	-4.16624	-3
S_utp[c][e][n]	0.00130919	0.000787529	6.76152e-06	0.0026723	4.27199e-10	5.83384e-10	0	2.27301e-09	21.5439	3
S_val_L[c][e][m]	0.0172746	0.0103914	8.92175e-05	0.0352607	1.01387	1.28467	7.05214e-09	3	-5.87508	-1
S_xol7ah3[c][e][m]	0	0	0	0	2.20258	3.78645	0	10.5158	-41.0023	-3
RPMI+cholesterol
BioComp	Mean_CA	SDev_CA	CA_min	CA_max	Mean_HT	SDev_HT	HT_min	HT_max	log2(CA/HT)_mean	Trend of CAHT
S_2mp2coa[m]	0	0	0	0	0.328959	0.43534	0	1	-38.2591	-3
S_25aics[c]	0.0030343	0.00165834	3.9342e-06	0.0056449	7.78607e-11	2.86786e-10	0	1.12899e-09	25.1975	3
S_fprica[c]	0.0030343	0.00165834	3.9342e-06	0.0056449	7.78607e-11	2.86786e-10	0	1.12899e-09	25.1975	3
S_ibcoa[m]	0	0	0	0	0.328959	0.43534	0	1	-38.2591	-3
S_dcamp[c]	0.00179758	0.000982431	2.3307e-06	0.00334415	4.2182e-11	1.61906e-10	0	6.6884e-10	25.311	3
S_air[c]	0.0030343	0.00165834	3.9342e-06	0.0056449	7.78607e-11	2.86786e-10	0	1.12899e-09	25.1975	3
S_5aizc[c]	0.0030343	0.00165834	3.9342e-06	0.0056449	7.78607e-11	2.86786e-10	0	1.12899e-09	25.1975	3
S_xoldioloneh[c]	0	0	0	0	0.282758	0.404089	0	1	-38.0408	-3
S_focytC[m]	1.82086	0.531355	1.33333	2.8802	26.0853	14.3032	0.635963	50.6667	-3.84055	-1
S_ficytC[m]	1.82086	0.531355	1.33333	2.8802	26.0853	14.3032	0.635963	50.6667	-3.84055	-1
S_f6p[c]	0.993074	0.00378542	0.987115	0.999991	4.25492	0.129547	4.07037	4.60513	-2.09916	-3
S_gar[c]	0.0030343	0.00165834	3.9342e-06	0.0056449	7.78607e-11	2.86786e-10	0	1.12899e-09	25.1975	3
S_fgam[c]	0.0030343	0.00165834	3.9342e-06	0.0056449	7.78607e-11	2.86786e-10	0	1.12899e-09	25.1975	3
S_mmcoa_R[m]	0	0	0	0	0.328959	0.43534	0	1	-38.2591	-3
S_r1p[c]	0.541551	0.15703	0.395979	0.855307	9.76475	0.38864	9.2111	10.8154	-4.17241	-3
S_pram[c]	0.0030343	0.00165834	3.9342e-06	0.0056449	7.78607e-11	2.86786e-10	0	1.12899e-09	25.1975	3
S_xu5p_D[c]	0.00298049	0.00162893	3.86444e-06	0.0055448	6.50983	0.259094	6.14073	7.21025	-11.0929	-3
S_e4p[c]	0.599317	0.450969	7.15511e-06	0.999989	3.25492	0.129547	3.07037	3.60513	-2.44123	-3
S_HC00361[c]	0.597827	0.450896	0	0.999987	3.25492	0.129547	3.07037	3.60513	-2.44482	-3
S_s7p[c]	0.599317	0.450969	7.15511e-06	0.999989	3.25492	0.129547	3.07037	3.60513	-2.44123	-3
S_fpram[c]	0.0030343	0.00165834	3.9342e-06	0.0056449	7.78607e-11	2.86786e-10	0	1.12899e-09	25.1975	3
S_HC01223[m]	0	0	0	0	0.328959	0.43534	0	1	-38.2591	-3
S_1p3h5c[c][m]	0.839087	0.0650146	0.700216	0.943609	3.3075e-12	4.71253e-11	0	6.71432e-10	37.5032	3
S_2mop[c][m]	0	0	0	0	0.328959	0.43534	0	1	-38.2591	-3
S_3hpvscoa[c][m][x]	0	0	0	0	2.52791	3.21201	0	10.4533	-41.2011	-3
S_3hpvstetcoa[c][m][x]	0	0	0	0	2.52791	3.21201	0	10.4533	-41.2011	-3
S_aacoa[c][m][x]	0	0	0	0	0.5247	1.1522	0	4.22107	-38.9327	-3
S_accoa[c][g][m][r][x]	0	0	0	0	3.35285	4.06661	0	14.6744	-41.6085	-3
S_cdpdag_hs[c][m]	0.00070497	0.000385287	9.14048e-07	0.0013115	4.70041e-11	7.39955e-11	0	5.6522e-10	23.8079	3
S_CE0785[m][x]	12.5487	0.233005	12.0599	12.8319	0	0	0	0	43.5126	3
S_CE2432[m][x]	12.5487	0.233005	12.0599	12.8319	0	0	0	0	43.5126	3
S_CE4872[c][m]	0	0	0	0	0.0228185	0.0808269	0	1.03216	-34.4095	-3
S_CE4990[c][m][x]	0	0	0	0	2.49309	3.76625	0	10.948	-41.1811	-3
S_clpn_hs[c][m]	0.000313326	0.000171242	4.06251e-07	0.0005829	1.33809e-10	4.14748e-11	1.1658e-10	2.3316e-10	21.1483	3
S_coa[c][g][l][m][r][x]	0	0	0	0	6.13385	4.26525	0.158991	16.0843	-42.4799	-3
S_dadp[c][m][n]	0.000354313	0.000193642	4.59393e-07	0.00065915	7.64787e-11	1.78224e-10	0	1.18802e-09	22.1247	3
S_datp[c][m][n]	0.000708625	0.000387285	9.18787e-07	0.0013183	1.12644e-10	2.74585e-10	0	2.1365e-09	22.5721	3
S_dc2coa[m][x]	0	0	0	0	0.024921	0.174918	0	2.45896	-34.5366	-3
S_dcacoa[c][m][x]	0	0	0	0	0.024921	0.174918	0	2.45896	-34.5366	-3
S_dcdp[c][m][n]	0.000253768	0.000138692	3.29029e-07	0.0004721	2.85287e-10	4.64241e-10	0	2.92805e-09	19.7576	3
S_dctp[c][m][n]	0.000507536	0.000277383	6.58059e-07	0.0009442	9.13811e-11	1.78219e-10	0	1.97069e-09	22.3894	3
S_dd2coa[c][m][x]	0	0	0	0	1.15918	2.71803	0	9.91271	-40.0762	-3
S_ddcacoa[c][m][r][x]	0	0	0	0	1.15918	2.71803	0	9.91271	-40.0762	-3
S_dgdp[c][m][n]	0.000266023	0.00014539	3.4492e-07	0.0004949	1.67185e-10	3.19639e-10	0	1.51264e-09	20.5931	3
S_dudp[c][m][n]	0.541551	0.15703	0.395979	0.855307	2.71576e-10	4.18577e-10	0	2.03752e-09	30.8878	3
S_dutp[c][m][n]	0.541551	0.15703	0.395979	0.855307	2.51366e-10	4.19742e-10	0	1.8931e-09	30.9989	3
S_fadh2[c][m][r][x]	13.5392	0.237304	13.0423	13.8237	2.52791	3.21201	0	10.4533	2.42113	3
S_ga2_hs[c][g][l]	0.000469962	0.000256848	6.09342e-07	0.0008743	2.00021e-11	8.06862e-11	0	5.37228e-10	24.4155	3
S_HC01412[m][x]	0	0	0	0	3.27163	5.32555	0	14.3757	-41.5731	-3
S_HC01415[m][x]	0	0	0	0	0.892772	2.85797	0	13.4399	-39.6995	-3
S_HC01434[c][m][x]	0	0	0	0	2.39264	3.75779	0	10.806	-41.1217	-3
S_hdd2coa[c][m][r][x]	0	0	0	0	3.1087	4.94203	0	13.7225	-41.4994	-3
S_hmgcoa[c][m][x]	0	0	0	0	0.5247	1.1522	0	4.22107	-38.9327	-3
S_hx2coa[m][x]	0	0	0	0	0.0157635	0.03653	0	0.1	-33.8759	-3
S_methf[c][m]	0.0060686	0.00331667	7.86841e-06	0.0112898	1.55721e-10	5.73571e-10	0	2.25798e-09	25.2067	3
S_nadph[c][m][r][x]	0.902509	0.0375676	0.800228	0.951154	9.22549	4.40773	1.15899	15.4757	-3.35361	-3
S_occoa[c][m][x]	0	0	0	0	0.892772	2.85797	0	13.4399	-39.6995	-3
S_pgp_hs[c][m]	0.000783288	0.00042809	1.01559e-06	0.0014572	2.8713e-12	2.49487e-11	0	2.9144e-10	27.5921	3
S_phpyr[c][m]	0.546414	0.159486	0.4	0.864353	0	0	0	0	38.9912	3
S_pmtcoa[c][m][r][x]	0	0	0	0	3.1087	4.94203	0	13.7225	-41.4994	-3
S_r5p[c][r]	0.546022	0.159288	0.399799	0.863624	9.76475	0.38864	9.2111	10.8154	-4.16055	-3
S_ru5p_D[c][r]	0.00298049	0.00162893	3.86444e-06	0.0055448	6.50983	0.259094	6.14073	7.21025	-11.0929	-3
S_succoa[c][m][x]	0	0	0	0	1.71279	0.595592	0.158991	2.70437	-40.6395	-3
S_tdcoa[c][m][r][x]	0	0	0	0	3.27163	5.32555	0	14.3757	-41.5731	-3
S_trdox[c][n]	0.000874104	0.000477724	1.13334e-06	0.00162615	1.70382e-10	2.79752e-10	0	1.43009e-09	22.2822	3
S_trdrd[c][n]	0.000874104	0.000477724	1.13334e-06	0.00162615	1.5665e-10	2.95236e-10	0	1.56153e-09	22.4027	3
S_xol7ah2[c][m]	0	0	0	0	0.212615	0.361855	0	1	-37.6295	-3
S_xol7ah2al[c][m]	0	0	0	0	1.96893	3.71532	0	10.6569	-40.8406	-3
S_xoltriol[c][m]	0	0	0	0	0.282758	0.404089	0	1	-38.0408	-3
S_10fthf[c][e][l][m]	0.0060686	0.00331667	7.86841e-06	0.0112898	1.55721e-10	5.73571e-10	0	2.25798e-09	25.2067	3
S_3hmp[c][e][m]	0	0	0	0	0.328959	0.43534	0	1	-38.2591	-3
S_3hpvs[c][e][r]	0	0	0	0	2.52791	3.21201	0	10.4533	-41.2011	-3
S_3hpvstet[c][e]	0	0	0	0	2.52791	3.21201	0	10.4533	-41.2011	-3
S_3mob[c][e][m]	0	0	0	0	0.328959	0.43534	0	1	-38.2591	-3
S_4abut[c][e][l][m]	0	0	0	0	0.202812	1.21656	0	10.4718	-37.5614	-3
S_4hpro_LT[c][e][m]	0.839087	0.0650146	0.700216	0.943609	0	0	0	0	39.61	3
S_56dura[c][e]	0.00287288	0.00157012	3.72491e-06	0.0053446	0	0	0	0	31.4199	3
S_acac[c][e][m][x]	0	0	0	0	1.5741	3.45659	0	12.6632	-40.5177	-3
S_acgal[c][e][l]	0.00140989	0.000770545	1.82803e-06	0.0026229	5.00993e-11	1.71336e-10	0	1.0145e-09	24.7177	3
S_aicar[c][e]	0.0030343	0.00165834	3.9342e-06	0.0056449	7.78607e-11	2.86786e-10	0	1.12899e-09	25.1975	3
S_akg[c][e][m][x]	0.546414	0.159486	0.4	0.864353	9.90374	2.89354	2.31798	13.9144	-4.17991	-3
S_ala_L[c][e][m][x]	45.179	0.174661	44.701	45.399	3.13498	1.41595	1.33333	6.2	3.84912	3
S_alaala[c][e]	0	0	0	0	0.326948	0.251736	0	0.666667	-38.2503	-3
S_amp[c][e][l][m][n][r][x]	0.547819	0.160197	0.400002	0.866968	7.59469	4.78822	0.158991	17.1909	-3.79322	-1
S_arg_L[c][e]	0.0193113	0.0105542	2.50386e-05	0.035926	0.653897	0.503472	7.1852e-09	1.33333	-5.08155	-1
S_argalaala[c][e]	0	0	0	0	0.653897	0.503472	0	1.33333	-39.2503	-3
S_asp_L[c][e][m]	2	0	2	2	7.32904e-09	8.89622e-10	7.05214e-09	1.06478e-08	28.0235	3
S_but[c][e]	32.8566	0.0946207	32.6005	32.9469	1.28246	1.08683	0	3.09669	4.6792	3
S_cdp[c][e][m][n]	0.00130292	0.000712084	1.68933e-06	0.0024239	3.36995e-10	4.5554e-10	0	2.05236e-09	21.8782	3
S_cgly[c][e]	0	0	0	0	0.134535	0.305205	0	1	-36.9692	-3
S_chol[c][e][g][m][r]	0.00924277	0.00505145	1.1984e-05	0.0171949	3.63061e-09	6.27722e-10	2.73954e-09	8.12845e-09	21.2793	3
S_chsterol[c][e][g][l][m][r]	0.00109661	0.000599333	1.42184e-06	0.0020401	2.16493e-10	1.41213e-10	0	1.78177e-09	22.2656	3
S_cit[c][e][m]	0	0	0	0	3.86127	2.58786	0	7.5016	-41.8122	-3
S_cl[c][e]	1.96891	0.0169921	1.94216	1.99996	19.136	2.82852	9.11769	21.6308	-3.28082	-3
S_cmp[c][e][g][l][m][n][r]	0.00200789	0.00109737	2.60338e-06	0.0037354	4.52773e-10	4.21326e-10	1.1658e-10	1.79816e-09	22.0772	3
S_co2[c][e][g][m][r][x]	0.0030343	0.00165834	3.9342e-06	0.0056449	3.15411	1.45131	0.158991	6.49933	-10.0217	-3
S_crm_hs[c][e][g][l][r]	0.000469962	0.000256848	6.09342e-07	0.0008743	4.87405e-11	1.11794e-10	0	6.9944e-10	23.1716	3
S_ctp[c][e][m][n]	0.00104915	0.000573392	1.3603e-06	0.0019518	1.78858e-10	3.47168e-10	0	2.18327e-09	22.4759	3
S_cys_L[c][e]	0.00250333	0.00136814	3.24576e-06	0.0046571	4.96156e-10	2.70638e-10	0	9.3142e-10	22.2636	3
S_cytd[c][e][l][m]	0.00260584	0.00142417	3.37867e-06	0.0048478	19.5295	0.777281	18.4222	21.6308	-12.8716	-3
S_dag_hs[c][e][g][n][r]	0.000939925	0.000513697	1.21868e-06	0.0017486	1.36746e-10	1.72623e-10	0	9.75022e-10	22.7021	3
S_dgtp[c][e][m][n]	0.000532047	0.00029078	6.89839e-07	0.0009898	1.41498e-10	2.39773e-10	0	1.43636e-09	21.8322	3
S_dheas[c][e][r]	0	0	0	0	0.677724	1.40687	0	5.09247	-39.3019	-3
S_dtdp[c][e][m][n]	0.00035184	0.000192291	4.56187e-07	0.00065455	8.76318e-11	1.95719e-10	0	1.44701e-09	21.9206	3
S_dtmp[c][e][l][m]	0.00035184	0.000192291	4.56187e-07	0.00065455	5.63917e-11	1.64896e-10	0	1.59947e-09	22.5476	3
S_dttp[c][e][m][n]	0.00070368	0.000384582	9.12375e-07	0.0013091	4.33069e-11	1.09528e-10	0	7.23505e-10	23.9209	3
S_estrones[c][e][r]	0	0	0	0	0.556024	1.25754	0	5.0056	-39.0164	-3
S_etha[c][e]	0.0122193	0.00667821	1.58432e-05	0.0227323	3.67734e-09	3.8394e-10	1.71824e-09	4.51587e-09	21.6636	3
S_fad[c][e][m][r][x]	13.5392	0.237304	13.0423	13.8237	2.52791	3.21201	0	10.4533	2.42113	3
S_fdp[c][e]	0.392266	0.451409	0	0.999952	4.25492	0.129547	4.07037	4.60513	-3.43923	-3
S_fol[c][e][m]	0	0	0	0	0.505976	1.31554	0	5.72515	-38.8803	-3
S_for[c][e][m][r]	0	0	0	0	0.993384	2.30099	0	8.44213	-39.8536	-3
S_ga1_hs[c][e][g][l]	0.000939925	0.000513697	1.21868e-06	0.0017486	2.88229e-11	1.13388e-10	0	1.0145e-09	24.9096	3
S_gal[c][e][l]	0.00187985	0.00102739	2.43737e-06	0.0034972	7.58948e-11	2.47823e-10	0	2.02899e-09	24.5432	3
S_galgluside_hs[c][e][g][l][r]	0.00140989	0.000770545	1.82803e-06	0.0026229	5.22168e-11	1.8596e-10	0	1.52174e-09	24.6591	3
S_gdp[c][e][g][m][n]	0.00468361	0.00305401	7.52349e-06	0.010551	1.71279	0.595592	0.158991	2.70437	-8.51451	-3
S_gln_L[c][e][m]	0.0385416	0.0280756	3.8457e-05	0.166845	0.293306	0.621016	5.50542e-09	2.03661	-2.92791	-1
S_glu_L[c][e][l][m][r]	0.561087	0.166933	0.400019	0.89165	2.62127	0.674187	2	4.26052	-2.22397	-3
S_gluside_hs[c][e][g][l][r]	0.000939925	0.000513697	1.21868e-06	0.0017486	1.92901e-11	6.51506e-11	0	5.07248e-10	25.4653	3
S_gly[c][e][m][x]	0.028967	0.0158313	3.75579e-05	0.0538891	1.06942e-08	2.7929e-09	7.94999e-09	2.14226e-08	21.369	3
S_glyb[c][e][m]	0.0546798	0.0499036	0	0.1	8.34192	3.62295	0	10.725	-7.25323	-1
S_glyc[c][e][m]	0	0	0	0	17.5623	5.77198	8.19096	30.7615	-43.9975	-3
S_glyc3p[c][e][m]	14.45	0.0569316	14.3003	14.4922	3.8763e-12	3.00959e-11	0	3.4973e-10	41.4303	3
S_gmp[c][e][g][l]	0.00123672	0.000675905	1.6035e-06	0.00230075	4.05616e-11	1.34551e-10	0	5.9198e-10	24.8267	3
S_gthox[c][e][m][r]	0.0134465	0.0300819	0	0.198171	0.924778	0.621323	0	1.54827	-6.10381	-1
S_gthrd[c][e][m][r]	0.249761	0.238211	0	0.845597	8.4004	2.88091	2.21798	12.2049	-5.07184	-3
S_gtp[c][e][m][n]	0.00441759	0.00292943	7.17857e-06	0.0100673	1.71279	0.595592	0.158991	2.70437	-8.59887	-3
S_h2o2[c][e][l][m][n][r][x]	13.5078	0.213278	13.0599	13.8319	2.8836	0.805869	2	4.25333	2.22785	3
S_hco3[c][e][m]	0	0	0	0	5.74516	3.72029	1.01127	12.4645	-42.3855	-3
S_his_L[c][e]	0.0378632	0.0328819	2.78065e-05	0.124032	2.5822e-09	1.40656e-10	2.52812e-09	3.12689e-09	23.8051	3
S_hista[c][e]	0.0060686	0.00331667	7.86841e-06	0.0112898	0	0	0	0	32.4987	3
S_hxcoa[c][e][m][x]	0	0	0	0	0.0157635	0.03653	0	0.1	-33.8759	-3
S_icit[c][e][m][x]	0	0	0	0	3.25881	4.10414	0	13.1771	-41.5675	-3
S_ile_L[c][e][m]	0.0153775	0.00840429	1.99382e-05	0.0286078	5.78121e-09	7.68382e-10	5.72156e-09	1.66324e-08	21.3427	3
S_imp[c][e]	0.0030343	0.00165834	3.9342e-06	0.0056449	8.9573e-11	2.9308e-10	0	1.12899e-09	24.9977	3
S_inost[c][e][r]	0.00195822	0.00107023	2.53898e-06	0.003643	2.88807e-10	2.86315e-10	0	1.86472e-09	22.6879	3
S_leu_L[c][e][m]	0.0293246	0.0160268	3.80216e-05	0.0545544	1.09243e-08	2.11046e-10	1.06448e-08	1.39047e-08	21.356	3
S_leuktrB4[c][e][m][r][x]	0	0	0	0	2.49309	3.76625	0	10.948	-41.1811	-3
S_lys_L[c][e][m][n]	0.0318279	0.0173949	4.12673e-05	0.0592114	1.19302e-08	1.7899e-10	1.18423e-08	1.2441e-08	21.3471	3
S_met_L[c][e]	0.00822517	0.0044953	1.06646e-05	0.0153018	3.74996e-09	2.19466e-09	1.53018e-09	1.39712e-08	21.0644	3
S_mlthf[c][e][m]	0.0060686	0.00331667	7.86841e-06	0.0112898	1.88587e-09	2.54085e-09	0	6.5179e-09	21.6169	3
S_nadp[c][e][m][r][x]	0.902509	0.0375676	0.800228	0.951154	9.22549	4.40773	1.15899	15.4757	-3.35361	-3
S_nh4[c][e][m][n][r][x]	1.97015	0.0163162	1.94446	1.99996	20.5396	1.15571	18.4222	22.2348	-3.38203	-3
S_oaa[c][e][m][x]	0	0	0	0	2.87927	1.05002	0.158991	4.45229	-41.3888	-3
S_pa_hs[c][e][g][m][n][r]	0.0013316	0.000727757	1.72652e-06	0.00247725	1.50326e-10	2.21245e-10	0	1.26839e-09	23.069	3
S_pail_hs[c][e][g][n][r]	0.0013316	0.000727757	1.72652e-06	0.00247725	1.45865e-10	2.27126e-10	0	1.74815e-09	23.1122	3
S_pchol_hs[c][e][g][m][r]	0.00462139	0.00252572	5.99198e-06	0.00859745	1.77444e-09	1.81488e-10	6.76424e-10	2.56998e-09	21.3117	3
S_pe_hs[c][e][m][r]	0.0151958	0.00830496	1.97025e-05	0.0282697	4.9372e-09	3.78431e-10	4.24798e-09	6.95684e-09	21.5532	3
S_pglyc_hs[c][e][m]	0.000783288	0.00042809	1.01559e-06	0.0014572	2.8713e-12	2.49487e-11	0	2.9144e-10	27.5921	3
S_phe_L[c][e][m]	0.560361	0.166563	0.400018	0.890299	5.87362e-09	1.30877e-09	5.18932e-09	8.38274e-09	26.5073	3
S_ppi[c][e][m][n][r][x]	1.09204	0.318576	0.799598	1.72725	8.85865	6.31229	0.158991	22.4176	-3.02006	-1
S_pro_L[c][e][m]	0.0221722	0.0121178	2.8748e-05	0.0412484	8.26344e-09	1.96117e-10	8.24968e-09	1.10439e-08	21.3553	3
S_prpp[c][e]	0.546022	0.159288	0.399799	0.863624	2.15866e-10	4.03189e-10	0	1.5537e-09	31.2295	3
S_ps_hs[c][e][m]	0.00610964	0.0033391	7.92162e-06	0.0113662	1.83767e-09	1.92585e-10	8.5912e-10	2.31212e-09	21.664	3
S_q10[c][e][m]	0.910428	0.265678	0.666667	1.4401	13.0426	7.15158	0.317982	25.3333	-3.84055	-1
S_q10h2[c][e][m]	0.910428	0.265678	0.666667	1.4401	13.0426	7.15158	0.317982	25.3333	-3.84055	-1
S_retinal[c][e][r]	7.6e-15	6.46e-14	0	6.815e-13	0.235459	0.3858	0	1	-37.7657	-1
S_retinol[c][e][r]	8e-16	1.21e-14	0	1.723e-13	0.235459	0.3858	0	1	-37.7755	-1
S_so3[c][e][m]	1.8e-15	2.53e-14	0	3.602e-13	3.36669	7.09122	0	27.5172	-41.6119	-1
S_so4[c][e][l][m][r]	0	0	0	0	11.4576	10.4797	0	29.2187	-43.3814	-3
S_sphmyln_hs[c][e][g][l][r]	0.000469962	0.000256848	6.09342e-07	0.0008743	6.60392e-11	8.65514e-11	0	3.4973e-10	22.741	3
S_thcholstoic[c][e][m][r][x]	0	0	0	0	0.0228185	0.0808269	0	1.03216	-34.4095	-3
S_thf[c][e][l][m]	0.0060686	0.00331667	7.86841e-06	0.0112898	1.90897e-09	2.54627e-09	0	6.5179e-09	21.5994	3
S_thr_L[c][e]	0.016808	0.00918608	2.17929e-05	0.031269	6.30296e-09	5.40188e-10	6.2538e-09	1.3439e-08	21.3464	3
S_thymd[c][e][l][m]	0.00070368	0.000384582	9.12375e-07	0.0013091	9.42953e-11	2.33445e-10	0	1.87465e-09	22.816	3
S_trp_L[c][e]	0.000715237	0.000390898	9.27359e-07	0.0013306	1.66921e-10	7.28017e-11	0	5.9877e-10	22.0222	3
S_tsul[c][e][m]	0	0	0	0	1.99447	6.37305	0	27.9317	-40.8591	-3
S_tyr_L[c][e][m]	0.00858279	0.00469075	1.11282e-05	0.0159671	2.8434e-09	6.69321e-10	7.98355e-10	3.19342e-09	21.5249	3
S_udp[c][e][g][l][n][r]	0.00143644	0.000785058	1.86245e-06	0.0026723	2.47935e-10	4.89045e-10	0	3.12475e-09	22.4602	3
S_ump[c][e][g][l][n][r]	0.542988	0.157755	0.397207	0.857979	3.08914e-10	4.09569e-10	0	2.09429e-09	30.7064	3
S_ura[c][e]	0.542988	0.157755	0.397207	0.857979	19.5295	0.777281	18.4222	21.6308	-5.16859	-3
S_uri[c][e][l]	0.541551	0.15703	0.395979	0.855307	9.76475	0.38864	9.2111	10.8154	-4.17241	-3
S_utp[c][e][n]	0.00143644	0.000785058	1.86245e-06	0.0026723	4.28385e-10	6.10065e-10	0	2.63046e-09	21.6737	3
S_val_L[c][e][m]	0.0189537	0.0103587	2.45749e-05	0.0352607	0.986878	1.30602	7.05214e-09	3	-5.70232	-1
S_xol7ah3[c][e][m]	0	0	0	0	1.96893	3.71532	0	10.6569	-40.8406	-3

## Sheet: VMH
VMH
BioComp	Mean_CA	SDev_CA	CA_min	CA_max	Mean_HT	SDev_HT	HT_min	HT_max	log2(CA/HT)_mean	Trend of CAHT
S_alpa_hs[c]	0.00651515	0.0038936	0.000113138	0.0132605	2.57243e-09	7.27195e-11	2.50639e-09	2.65211e-09	21.2717	3
S_Rtotalcoa[c]	0.00651515	0.0038936	0.000113138	0.0132605	2.57243e-09	7.27195e-11	2.50639e-09	2.65211e-09	21.2717	3
S_focytC[m]	1.33333	2.4e-15	1.33333	1.33333	25.7944	14.9783	0.116833	50.6667	-4.27395	-1
S_ficytC[m]	1.33333	2.4e-15	1.33333	1.33333	25.7944	14.9783	0.116833	50.6667	-4.27395	-1
S_1p3h5c[c][m]	5.2242	0.0595467	5.11213	5.33416	1.00999e-11	6.15964e-11	0	6.29677e-10	38.7759	3
S_3hpvscoa[c][m][x]	0	0	0	0	2.40724	3.35695	0	10.4533	-41.1305	-3
S_3hpvstetcoa[c][m][x]	0	0	0	0	2.40724	3.35695	0	10.4533	-41.1305	-3
S_aacoa[c][m][x]	0	0	0	0	1.21523	1.67639	0	5.22667	-40.1444	-3
S_accoa[c][g][m][r][x]	0	0	0	0	3.64568	5.02918	0	15.68	-41.7293	-3
S_betald[c][m]	0.046798	0.0500207	0	0.1	1.5182e-12	1.51753e-11	0	1.64168e-10	34.1133	2
S_cdpchol[c][r]	0.00572759	0.00342293	9.94615e-05	0.0116576	1.95017e-09	3.05359e-10	1.54463e-09	2.33152e-09	21.4852	3
S_cdpdag_hs[c][m]	0.000644364	0.000385086	1.11896e-05	0.0013115	1.25193e-10	1.10623e-10	0	3.4973e-10	22.2838	3
S_CE0785[m][x]	2.59336	0.0717278	2.47542	2.71762	4.489e-13	6.3952e-12	0	9.1118e-11	40.703	3
S_CE2432[m][x]	2.59336	0.0717278	2.47542	2.71762	4.489e-13	6.3952e-12	0	9.1118e-11	40.703	3
S_CE4872[c][m]	0	0	0	0	0.01133	0.0317743	0	0.1	-33.3994	-3
S_CE4990[c][m][x]	0	0	0	0	0.198358	0.490983	0	1.89117	-37.5293	-3
S_clpn_hs[c][m]	0.000286389	0.000171153	4.97324e-06	0.0005829	1.45581e-10	5.19173e-11	1.1658e-10	2.9144e-10	20.8978	3
S_coa[c][g][l][m][r][x]	0.0130303	0.00778719	0.000226275	0.0265211	3.63665	5.03039	5.01278e-09	15.68	-8.12459	-1
S_dadp[c][m][n]	0.000323852	0.000193541	5.6238e-06	0.00065915	1.31068e-10	2.22229e-10	0	1.73629e-09	21.2256	3
S_datp[c][m][n]	0.000647705	0.000387083	1.12476e-05	0.0013183	1.50932e-10	2.34344e-10	0	1.33582e-09	22.0235	3
S_dc2coa[m][x]	0	0	0	0	0.00591133	0.023642	0	0.1	-32.4608	-3
S_dcacoa[c][m][x]	0	0	0	0	0.00591133	0.023642	0	0.1	-32.4608	-3
S_dcdp[c][m][n]	0.000231951	0.000138619	4.02791e-06	0.0004721	3.21141e-10	4.25039e-10	0	2.1414e-09	19.4577	3
S_dctp[c][m][n]	0.000463903	0.000277238	8.05582e-06	0.0009442	9.04424e-11	1.72548e-10	0	1.35218e-09	22.2745	3
S_dd2coa[c][m][x]	0	0	0	0	0.175639	0.777401	0	4.86288	-37.3538	-3
S_ddcacoa[c][m][r][x]	0	0	0	0	0.175639	0.777401	0	4.86288	-37.3538	-3
S_dgdp[c][m][n]	0.000243153	0.000145314	4.22244e-06	0.0004949	1.70626e-10	2.60019e-10	0	1.13652e-09	20.4342	3
S_dudp[c][m][n]	0.376941	0.0137806	0.353067	0.3996	1.7652e-10	3.29728e-10	0	2.59343e-09	30.9837	3
S_dutp[c][m][n]	0.376941	0.0137806	0.353067	0.3996	2.22054e-10	3.74698e-10	0	2.00888e-09	30.6543	3
S_g6p[c][r]	0.00676039	0.00404016	0.000117396	0.0137597	0.523002	0.494649	2.75194e-09	1	-6.27356	-1
S_ga2_hs[c][g][l]	0.00694471	0.00415031	0.000120597	0.0141348	2.74964e-09	7.33013e-11	2.68125e-09	2.8634e-09	21.2677	3
S_HC01412[m][x]	0	0	0	0	0.301241	1.02422	0	6.12667	-38.1321	-3
S_HC01415[m][x]	0	0	0	0	0.746506	1.82077	0	6.13272	-39.4414	-3
S_HC01434[c][m][x]	0	0	0	0	0.208737	0.527575	0	2.01333	-37.6029	-3
S_hdd2coa[c][m][r][x]	0	0	0	0	0.227346	0.722056	0	4.38029	-37.7261	-3
S_hmgcoa[c][m][x]	0	0	0	0	1.21523	1.67639	0	5.22667	-40.1444	-3
S_hpyr[c][m][x]	0	0	0	0	0.00863472	0.0319728	0	0.170667	-33.0075	-3
S_hx2coa[m][x]	0	0	0	0	0.00935961	0.0291986	0	0.1	-33.1238	-3
S_lnlccoa[c][m][r][x]	0.00651515	0.0038936	0.000113138	0.0132605	2.57229e-09	7.28771e-11	2.47755e-09	2.65211e-09	21.2718	3
S_M00020[c][m][r]	0	0	0	0	0.00257944	0.0107565	0	0.0630483	-31.2644	-3
S_occoa[c][m][x]	0	0	0	0	0.746506	1.82077	0	6.13272	-39.4414	-3
S_odecoa[c][m][r][x]	0	0	0	0	0.00257944	0.0107565	0	0.0630483	-31.2644	-3
S_pgp_hs[c][m]	0.000715949	0.000427867	1.24327e-05	0.0014572	1.25765e-10	1.49535e-10	0	5.8288e-10	22.4293	3
S_phpyr[c][m]	0.400143	8.55734e-05	0.400002	0.400291	1.641e-13	2.3378e-12	0	3.33087e-11	38.3225	3
S_pmtcoa[c][m][r][x]	0	0	0	0	0.227346	0.722056	0	4.38029	-37.7261	-3
S_tdcoa[c][m][r][x]	0	0	0	0	0.301241	1.02422	0	6.12667	-38.1321	-3
S_trdox[c][n]	0.000567006	0.000338855	9.84624e-06	0.00115405	2.30843e-10	3.64399e-10	0	1.43264e-09	21.2218	3
S_trdrd[c][n]	0.000567006	0.000338855	9.84624e-06	0.00115405	1.05949e-10	2.37772e-10	0	1.82045e-09	22.338	3
S_xol7ah2al[c][m]	0	0	0	0	0.202333	0.499103	0	1.8981	-37.5579	-3
S_12dhchol[c][e]	0	0	0	0	0.784667	2.15124	0	8.8038	-39.5133	-3
S_3dhcdchol[c][e]	0	0	0	0	1.38816	2.54111	0	8.64563	-40.3363	-3
S_3dhchol[c][e]	0	0	0	0	0.00591133	0.0339559	0	0.2	-32.4608	-3
S_3dhdchol[c][e]	0	0	0	0	0.000985222	0.0140372	0	0.2	-29.8759	-3
S_3dhlchol[c][e]	0	0	0	0	0.00295566	0.0241926	0	0.2	-31.4608	-3
S_3hpvs[c][e][r]	0	0	0	0	2.40724	3.35695	0	10.4533	-41.1305	-3
S_3hpvstet[c][e]	0	0	0	0	2.40724	3.35695	0	10.4533	-41.1305	-3
S_4abut[c][e][l][m]	0	0	0	0	7.23613	8.64815	0	25.9502	-42.7184	-3
S_4hpro_LT[c][e][m]	5.2242	0.0595467	5.11213	5.33416	2.5035e-12	2.7551e-11	0	3.88995e-10	40.4395	3
S_7dhcdchol[c][e]	0	0	0	0	0.00197044	0.0198025	0	0.2	-30.8759	-3
S_7dhchol[c][e]	0	0	0	0	0.00197044	0.0198025	0	0.2	-30.8759	-3
S_ac[c][e][g][m][x]	0	0	0	0	0.505714	0.809759	0	2	-38.8795	-3
S_acac[c][e][m][x]	0	0	0	0	1.72194	2.46531	0	7.22667	-40.6472	-3
S_acgal[c][e][l]	0.0208341	0.0124509	0.000361791	0.0424045	8.21048e-09	4.21787e-10	4.46875e-09	8.55217e-09	21.2748	3
S_ade[c][e]	0.385025	2.30567	8.81564e-05	19.3503	3.26413	4.71722	0	19.8338	-3.08367	-1
S_adn[c][e][l][m]	0.386668	2.30577	0.000176313	19.3537	3.26413	4.71722	0	19.8338	-3.07753	-1
S_akg[c][e][m][x]	0.400143	8.55734e-05	0.400002	0.400291	0.00486176	0.0214291	0	0.1	6.36289	3
S_ala_L[c][e][m][x]	9.58472	0.0979596	9.42265	9.78213	0.33702	0.79989	5.05626e-09	3	4.82983	3
S_alaala[c][e]	0	0	0	0	0.0731525	0.172703	0	0.585333	-36.0902	-3
S_amp[c][e][l][m][n][r][x]	0.395701	0.00256938	0.391249	0.399925	9.67292	5.61686	0.0438122	19	-4.61147	-1
S_arg_L[c][e]	0.0176511	0.0105487	0.000306517	0.035926	0.146305	0.345406	7.1852e-09	1.17067	-3.05115	-1
S_argalaala[c][e]	0	0	0	0	0.146305	0.345406	0	1.17067	-37.0902	-3
S_asn_L[c][e]	0.0287951	0.0294711	0.000480372	0.129951	0.676816	1.10248	4.23982e-09	5.3131	-4.55487	-1
S_asp_L[c][e][m]	0.0173242	0.0103533	0.000300841	0.0352607	7.05752e-09	6.58016e-11	7.05214e-09	7.98356e-09	21.2269	3
S_bhb[c][e][m]	0	0	0	0	2.8856	3.87763	0	12.68	-41.392	-3
S_but[c][e]	38.3038	0.372776	37.6908	38.9496	1.76088	2.00246	0	6.51341	4.44312	3
S_cdp[c][e][m][n]	0.00668655	0.00399603	0.000116114	0.0136094	2.94166e-09	4.56469e-10	1.93499e-09	5.24608e-09	21.1157	3
S_chol[c][e][g][m][r]	0.00995168	0.00594734	0.000172814	0.0202551	3.62773e-09	3.68503e-10	2.8402e-09	4.66304e-09	21.387	3
S_cholate[c][e][m][r][x]	0	0	0	0	0.0216749	0.0623242	0	0.2	-34.3353	-3
S_cholp[c][e][g][l]	0.00572759	0.00342293	9.94615e-05	0.0116576	2.06e-09	2.91907e-10	1.65739e-09	2.33152e-09	21.4062	3
S_chsterol[c][e][g][l][m][r]	0.00100234	0.000599019	1.74059e-05	0.0020401	2.70431e-10	1.17388e-10	1.40648e-10	1.27802e-09	21.8163	3
S_cl[c][e]	0	0	0	0	12.7813	8.99135	0	26.0248	-43.5391	-3
S_cmp[c][e][g][l][m][n][r]	0.00733091	0.00438111	0.000127304	0.0149209	2.75056e-09	4.99597e-10	1.80693e-09	4.27109e-09	21.3453	3
S_co2[c][e][g][m][r][x]	0.00272063	0.00162591	4.72445e-05	0.0055374	3.72447e-10	4.41089e-10	0	1.32242e-09	22.7965	3
S_coprost[c][e]	0	0	0	0	0.00381219	0.0270022	0	0.2	-31.828	-3
S_crm_hs[c][e][g][l][r]	0.0134599	0.00804391	0.000233735	0.0273954	7.85855e-09	7.59575e-10	5.18764e-09	8.48091e-09	20.7077	3
S_crn[c][e][m][r][x]	0	0	0	0	0.00515887	0.021513	0	0.126097	-32.2644	-3
S_ctp[c][e][m][n]	0.00668655	0.00399603	0.000116114	0.0136094	2.84471e-09	3.58593e-10	1.93499e-09	3.99722e-09	21.164	3
S_cys_L[c][e]	0.00228812	0.00136743	3.97339e-05	0.0046571	4.20506e-10	1.53794e-10	0	7.3183e-10	22.3721	3
S_cytd[c][e][l][m]	0.00191791	0.00114619	3.33051e-05	0.0039036	9.47832e-10	7.91426e-10	0	3.64599e-09	20.9469	3
S_dag_hs[c][e][g][n][r]	0.00572759	0.00342293	9.94615e-05	0.0116576	2.33397e-09	1.8189e-10	1.54463e-09	2.79782e-09	21.2261	3
S_dcmp[c][e][m][n]	0.000231951	0.000138619	4.02791e-06	0.0004721	2.0755e-10	4.092e-10	0	2.28767e-09	20.085	3
S_dcyt[c][e][m][n]	0.000463903	0.000277238	8.05582e-06	0.0009442	1.25209e-10	3.48466e-10	0	2.41127e-09	21.8096	3
S_dgtp[c][e][m][n]	0.000486307	0.000290628	8.44487e-06	0.0009898	1.70183e-10	2.71307e-10	0	1.4502e-09	21.4379	3
S_dtdp[c][e][m][n]	0.000321592	0.000192191	5.58456e-06	0.00065455	1.37647e-10	2.45314e-10	0	1.07401e-09	21.1454	3
S_dtmp[c][e][l][m]	0.000321592	0.000192191	5.58456e-06	0.00065455	6.48801e-11	2.08042e-10	0	1.79634e-09	22.2189	3
S_dttp[c][e][m][n]	0.000643185	0.000384381	1.11691e-05	0.0013091	6.87554e-11	1.37843e-10	0	8.2834e-10	23.1364	3
S_estrones[c][e][r]	0	0	0	0	0.00632028	0.0343816	0	0.2	-32.5573	-3
S_fol[c][e][m]	0	0	0	0	0.000996214	0.0105124	0	0.133333	-29.8919	-3
S_ga1_hs[c][e][g][l]	0.0138894	0.00830062	0.000241194	0.0282697	5.49628e-09	1.45036e-10	5.3625e-09	5.7252e-09	21.2688	3
S_gal[c][e][l]	0.0277788	0.0166012	0.000482389	0.0565394	1.106e-08	4.10114e-10	8.9375e-09	1.25319e-08	21.2601	3
S_galgluside_hs[c][e][g][l][r]	0.0208341	0.0124509	0.000361791	0.0424045	8.21668e-09	2.42146e-10	7.69403e-09	8.55217e-09	21.2737	3
S_gchola[c][e][x]	0	0	0	0	0.0128079	0.0490857	0	0.2	-33.5763	-3
S_gdp[c][e][g][m][n]	0.00153753	0.00105841	1.96298e-05	0.0041066	2.17711e-10	3.07581e-10	0	1.47086e-09	22.7451	3
S_gln_L[c][e][m]	0.026533	0.0253461	0.000414366	0.132918	0.627462	1.06336	4.90921e-09	3.37112	-4.56367	-1
S_glu_L[c][e][l][m][r]	0.419102	0.0114156	0.400332	0.438879	0.00486177	0.0214291	6.15593e-09	0.1	6.42967	3
S_gluside_hs[c][e][g][l][r]	0.0138894	0.00830062	0.000241194	0.0282697	2.95403e-09	7.20291e-10	2.68125e-09	5.65394e-09	22.1643	3
S_glx[c][e][m][x]	0	0	0	0	0.408212	0.576226	0	1.80657	-38.5705	-3
S_gly[c][e][m][x]	0.0264767	0.0158231	0.000459776	0.0538891	1.07667e-08	3.95612e-10	9.69404e-09	1.25544e-08	21.2296	3
S_glyald[c][e][m]	0	0	0	0	1.31069	1.54604	0	4.61313	-40.2535	-3
S_glyb[c][e][m]	0.046798	0.0500207	0	0.1	5.54518	7.83065	0	25.8439	-6.88864	-1
S_glyc[c][e][m]	0	0	0	0	2.60411	3.10458	0	9.22626	-41.2439	-3
S_glyc_R[c][e][m]	0	0	0	0	0.00863472	0.0319728	0	0.170667	-33.0075	-3
S_glyclt[c][e][m][x]	0	0	0	0	0.408212	0.576226	0	1.80657	-38.5705	-3
S_gmp[c][e][g][l]	0.0011304	0.000675552	1.96298e-05	0.00230075	1.2721e-10	2.38053e-10	0	1.05633e-09	23.0718	3
S_gtp[c][e][m][n]	0.00129438	0.00093424	1.54073e-05	0.0036117	2.8093e-10	3.15019e-10	0	1.64617e-09	22.1304	3
S_HC02220[c][e]	0	0	0	0	0.00689655	0.0365833	0	0.2	-32.6832	-3
S_hco3[c][e][m]	9e-16	1.27e-14	0	1.812e-13	2.40724	3.35695	0	10.4533	-41.1292	-1
S_his_L[c][e]	0.0239436	0.0271914	0.000119201	0.121871	2.64741e-09	6.37637e-10	2.52812e-09	6.65296e-09	23.108	3
S_hxcoa[c][e][m][x]	0	0	0	0	0.00935961	0.0291986	0	0.1	-33.1238	-3
S_hyochol[c][e][r]	0	0	0	0	0.00886699	0.0412694	0	0.2	-33.0458	-3
S_icdchol[c][e]	0	0	0	0	0.00394089	0.0278652	0	0.2	-31.8759	-3
S_icit[c][e][m][x]	0	0	0	0	0.208737	0.527575	0	2.01333	-37.6029	-3
S_ile_L[c][e][m]	0.0140555	0.0083999	0.000244079	0.0286078	5.72156e-09	0	5.72156e-09	5.72156e-09	21.228	3
S_inost[c][e][r]	0.00121712	0.000727377	2.11356e-05	0.00247725	2.56481e-10	1.9163e-10	0	1.10748e-09	22.1725	3
S_isochol[c][e]	0	0	0	0	0.000985222	0.0140372	0	0.2	-29.8759	-3
S_leu_L[c][e][m]	0.0268036	0.0160184	0.000465453	0.0545544	1.41471e-08	3.76406e-09	1.09109e-08	1.96647e-08	20.8534	3
S_leuktrB4[c][e][m][r][x]	0	0	0	0	0.198358	0.490983	0	1.89117	-37.5293	-3
S_lgnc[c][e][r]	0	0	0	0	0.9	3.3e-15	0.9	0.9	-39.7111	-3
S_lnlc[c][e][l][r]	0.00651515	0.0038936	0.000113138	0.0132605	2.57495e-09	8.51451e-11	2.47755e-09	3.20585e-09	21.2703	3
S_lys_L[c][e][m][n]	0.0290916	0.0173858	0.000505186	0.0592114	1.18429e-08	9.339e-12	1.18423e-08	1.19753e-08	21.228	3
S_met_L[c][e]	0.00751805	0.00449295	0.000130553	0.0153018	3.08219e-09	1.82843e-10	1.53018e-09	4.24082e-09	21.2175	3
S_mi1p_D[c][e][n]	0.00114551	0.000684581	1.98921e-05	0.0023315	3.59267e-10	2.32667e-10	0	1.69036e-09	21.6004	3
S_nh4[c][e][m][n][r][x]	0	0	0	0	0.00486176	0.0214291	0	0.1	-32.1788	-3
S_ocdcea[c][e][l][r]	0	0	0	0	0.00515887	0.021513	0	0.126097	-32.2644	-3
S_odecrn[c][e][m][r]	0	0	0	0	0.00515887	0.021513	0	0.126097	-32.2644	-3
S_pa_hs[c][e][g][m][n][r]	0.00651515	0.0038936	0.000113138	0.0132605	2.57243e-09	7.27195e-11	2.50639e-09	2.65211e-09	21.2717	3
S_pail_hs[c][e][g][n][r]	0.00121712	0.000727377	2.11356e-05	0.00247725	2.62098e-10	2.23197e-10	0	1.10748e-09	22.1414	3
S_pchol_hs[c][e][g][m][r]	0.00572759	0.00342293	9.94615e-05	0.0116576	1.95437e-09	3.10879e-10	1.54463e-09	2.63091e-09	21.4821	3
S_pe_hs[c][e][m][r]	0.00136031	0.000812953	2.36223e-05	0.0027687	5.05518e-10	3.38671e-10	0	1.16577e-09	21.3568	3
S_pglyc_hs[c][e][m]	0.000715949	0.000427867	1.24327e-05	0.0014572	1.1715e-10	1.35646e-10	0	4.3716e-10	22.5308	3
S_phe_L[c][e][m]	0.412891	0.00770408	0.400224	0.426238	6.60421e-09	1.58954e-09	5.18932e-09	8.5934e-09	25.8976	3
S_ppi[c][e][m][n][r][x]	0.79957	0.00025672	0.799126	0.799993	10.8765	7.11682	0.0438122	24.2267	-3.76585	-1
S_pro_L[c][e][m]	0.0202661	0.0121115	0.000351927	0.0412484	8.24968e-09	0	8.24968e-09	8.24968e-09	21.2281	3
S_prpp[c][e]	0.381027	0.0113385	0.361384	0.399671	1.22582e-10	2.93393e-10	0	1.59674e-09	31.5218	3
S_ps_hs[c][e][m]	0.00150351	0.000898529	2.61089e-05	0.00306015	1.83707e-10	2.70343e-10	0	7.76636e-10	22.9566	3
S_q10[c][e][m]	0.666667	1.2e-15	0.666667	0.666667	12.8972	7.48914	0.0584163	25.3333	-4.27395	-1
S_q10h2[c][e][m]	0.666667	1.2e-15	0.666667	0.666667	12.8972	7.48914	0.0584163	25.3333	-4.27395	-1
S_Rtotal[c][e][g][l][r]	0.0130303	0.00778719	0.000226275	0.0265211	5.15692e-09	1.64587e-10	5.01278e-09	5.65394e-09	21.2686	3
S_so3[c][e][m]	0	0	0	0	1.6577	4.80101	0	28.8206	-40.5923	-3
S_so4[c][e][l][m][r]	0	0	0	0	18.7728	11.4557	0	31.8	-44.0937	-3
S_sphings[c][e][g][l][n][r]	0.0195455	0.0116808	0.000339413	0.0397817	7.72935e-09	2.33349e-10	7.51917e-09	8.30605e-09	21.2698	3
S_sphmyln_hs[c][e][g][l][r]	0.00042956	0.000256714	7.45944e-06	0.0008743	6.63262e-11	8.50545e-11	0	1.7486e-10	22.6052	3
S_succ[c][e][m][x]	0.131061	0.11932	0	0.400278	3.55331e-11	1.26572e-10	0	1.03504e-09	31.7403	2
S_tchola[c][e][x]	0	0	0	0	0.00591133	0.0339559	0	0.2	-32.4608	-3
S_thcholstoic[c][e][m][r][x]	0	0	0	0	0.01133	0.0317743	0	0.1	-33.3994	-3
S_thr_L[c][e]	0.015363	0.00918128	0.000266784	0.031269	6.2538e-09	0	6.2538e-09	6.2538e-09	21.228	3
S_thymd[c][e][l][m]	0.000643185	0.000384381	1.11691e-05	0.0013091	1.03398e-10	3.13237e-10	0	2.58303e-09	22.5547	3
S_thyochol[c][e]	9e-16	1.27e-14	0	1.812e-13	0.00197044	0.0198025	0	0.2	-30.8746	-1
S_trp_L[c][e]	0.000653748	0.000390694	1.13525e-05	0.0013306	1.5469e-10	6.28971e-11	1.3306e-10	5.9877e-10	22.0016	3
S_tsul[c][e][m]	0	0	0	0	0.213891	1.19377	0	12.1956	-37.6381	-3
S_tyr_L[c][e][m]	0.00784493	0.0046883	0.00013623	0.0159671	2.48552e-09	7.95175e-10	1.59671e-09	3.19342e-09	21.5892	3
S_uchol[c][e]	0	0	0	0	0.00394089	0.0278652	0	0.2	-31.8759	-3
S_udp[c][e][g][l][n][r]	0.00131295	0.000784648	2.27998e-05	0.0026723	2.4492e-09	3.20744e-09	0	9.41404e-09	19.0315	3
S_ump[c][e][g][l][n][r]	0.378254	0.012996	0.355739	0.399622	3.22115e-10	3.92229e-10	0	1.96455e-09	30.1247	3
S_ura[c][e]	0.379567	0.0122113	0.358412	0.399645	2.41021e-10	4.51761e-10	0	1.79126e-09	30.5466	3
S_uri[c][e][l]	0.376941	0.0137806	0.353067	0.3996	1.53212e-10	2.68908e-10	0	1.06892e-09	31.1868	3
S_utp[c][e][n]	0.00131295	0.000784648	2.27998e-05	0.0026723	2.41783e-09	3.20675e-09	0	9.14593e-09	19.0501	3
S_val_L[c][e][m]	0.0173242	0.0103533	0.000300841	0.0352607	7.05406e-09	3.66509e-11	6.79783e-09	7.38365e-09	21.2276	3
S_xol7ah3[c][e][m]	0	0	0	0	0.202333	0.499103	0	1.8981	-37.5579	-3
VMH-cholesterol
BioComp	Mean_CA	SDev_CA	CA_min	CA_max	Mean_HT	SDev_HT	HT_min	HT_max	log2(CA/HT)_mean	Trend of CAHT
S_alpa_hs[c]	0.00649638	0.00391853	0.000167132	0.0132605	2.58248e-09	7.29683e-11	2.50639e-09	2.65211e-09	21.2619	3
S_Rtotalcoa[c]	0.00649638	0.00391853	0.000167132	0.0132605	2.58248e-09	7.29683e-11	2.50639e-09	2.65211e-09	21.2619	3
S_focytC[m]	1.33333	2.4e-15	1.33333	1.33333	24.6155	14.7056	0.0328996	50.6667	-4.20646	-1
S_ficytC[m]	1.33333	2.4e-15	1.33333	1.33333	24.6155	14.7056	0.0328996	50.6667	-4.20646	-1
S_M00961[c]	0.000499725	0.000301428	1.28564e-05	0.00102005	1.3878e-12	1.52973e-11	0	2.0401e-10	27.6409	3
S_M00957[c]	0.000499725	0.000301428	1.28564e-05	0.00102005	1.3878e-12	1.52973e-11	0	2.0401e-10	27.6409	3
S_M00963[c]	0.000499725	0.000301428	1.28564e-05	0.00102005	1.3878e-12	1.52973e-11	0	2.0401e-10	27.6409	3
S_M00959[c]	0.000499725	0.000301428	1.28564e-05	0.00102005	1.3878e-12	1.52973e-11	0	2.0401e-10	27.6409	3
S_M00955[c]	0.000499725	0.000301428	1.28564e-05	0.00102005	1.3878e-12	1.52973e-11	0	2.0401e-10	27.6409	3
S_M01067[c]	0.000499725	0.000301428	1.28564e-05	0.00102005	1.3878e-12	1.52973e-11	0	2.0401e-10	27.6409	3
S_1p3h5c[c][m]	5.22927	0.0664498	5.11248	5.34587	1.32625e-11	7.99765e-11	0	8.2358e-10	38.4156	3
S_3hpvscoa[c][m][x]	0	0	0	0	2.15379	3.19059	0	10.4533	-40.97	-3
S_3hpvstetcoa[c][m][x]	0	0	0	0	2.15379	3.19059	0	10.4533	-40.97	-3
S_44mctr[c][r]	0.000499725	0.000301428	1.28564e-05	0.00102005	2.946e-12	2.30123e-11	0	2.0401e-10	26.9162	3
S_44mzym[c][r]	0.000499725	0.000301428	1.28564e-05	0.00102005	2.946e-12	2.30123e-11	0	2.0401e-10	26.9162	3
S_4mzym_int1[c][r]	0.000499725	0.000301428	1.28564e-05	0.00102005	2.946e-12	2.30123e-11	0	2.0401e-10	26.9162	3
S_4mzym_int2[c][r]	0.000499725	0.000301428	1.28564e-05	0.00102005	2.946e-12	2.30123e-11	0	2.0401e-10	26.9162	3
S_5dpmev[c][x]	0.00299835	0.00180857	7.71384e-05	0.0061203	1.20597e-11	1.21197e-10	0	1.22406e-09	27.7745	3
S_5pmev[c][x]	0.00299835	0.00180857	7.71384e-05	0.0061203	1.20597e-11	1.21197e-10	0	1.22406e-09	27.7745	3
S_aacoa[c][m][x]	0.00299835	0.00180857	7.71384e-05	0.0061203	1.08423	1.59455	0	5.22667	-8.49828	-1
S_accoa[c][g][m][r][x]	0.00899505	0.0054257	0.000231415	0.0183609	3.25268	4.78365	0	15.68	-8.49828	-1
S_arachdcoa[c][m][r][x]	0.00179901	0.00108514	4.6283e-05	0.00367218	4.7e-15	6.69e-14	0	9.536e-13	30.7378	3
S_arachdcrn[c][m][r]	0.00179901	0.00108514	4.6283e-05	0.00367218	0	0	0	0	30.7446	3
S_betald[c][m]	0.0472906	0.05005	0	0.1	1.465e-13	2.087e-12	0	2.97347e-11	35.2636	2
S_cdpchol[c][r]	0.00571109	0.00344486	0.000146929	0.0116576	1.96547e-09	3.04665e-10	1.33595e-09	2.33152e-09	21.4697	3
S_cdpdag_hs[c][m]	0.000642507	0.000387552	1.65297e-05	0.0013115	1.53188e-10	1.14148e-10	0	3.4973e-10	21.9906	3
S_CE0785[m][x]	2.59057	0.0707154	2.47635	2.71264	5.519e-13	6.9138e-12	0	9.79248e-11	40.6024	3
S_CE2432[m][x]	2.59057	0.0707154	2.47635	2.71264	5.519e-13	6.9138e-12	0	9.79248e-11	40.6024	3
S_CE4872[c][m]	0	0	0	0	0.00729064	0.0259101	0	0.1	-32.7634	-3
S_CE4990[c][m][x]	0	0	0	0	0.197212	0.495473	0	2.78422	-37.521	-3
S_chlstol[c][r]	0.000499725	0.000301428	1.28564e-05	0.00102005	8.9012e-12	6.65433e-11	0	7.86893e-10	25.589	3
S_clpn_hs[c][m]	0.000285564	0.000172249	7.34669e-06	0.0005829	1.3869e-10	4.73498e-11	1.1658e-10	2.9144e-10	20.9632	3
S_coa[c][g][l][m][r][x]	0.0258857	0.0156139	0.000665959	0.0528384	3.24698	4.78401	5.01278e-09	15.68	-6.9708	-1
S_dadp[c][m][n]	0.000322919	0.000194781	8.30773e-06	0.00065915	1.4534e-10	2.76505e-10	0	2.26893e-09	21.0734	3
S_datp[c][m][n]	0.000645838	0.000389562	1.66155e-05	0.0013183	1.37804e-10	2.60056e-10	0	1.51224e-09	22.1497	3
S_dc2coa[m][x]	0	0	0	0	0.00738916	0.0262241	0	0.1	-32.7828	-3
S_dcacoa[c][m][x]	0	0	0	0	0.00738916	0.0262241	0	0.1	-32.7828	-3
S_dcdp[c][m][n]	0.000231283	0.000139507	5.95021e-06	0.0004721	3.06813e-10	4.31871e-10	0	2.86527e-09	19.5192	3
S_dctp[c][m][n]	0.000462566	0.000279014	1.19004e-05	0.0009442	8.50526e-11	1.74734e-10	0	1.18571e-09	22.3579	3
S_dd2coa[c][m][x]	0	0	0	0	0.0833222	0.524611	0	4.14036	-36.278	-3
S_ddcacoa[c][m][r][x]	0	0	0	0	0.0833222	0.524611	0	4.14036	-36.278	-3
S_ddsmsterol[c][r]	0.000499725	0.000301428	1.28564e-05	0.00102005	4.0199e-12	2.84239e-11	0	2.0401e-10	26.5689	3
S_dmpp[c][x]	0.00099945	0.000602856	2.57128e-05	0.0020401	4.0199e-12	4.0399e-11	0	4.0802e-10	27.5689	3
S_dudp[c][m][n]	0.37176	0.0170339	0.342356	0.399273	1.44587e-10	2.54431e-10	0	1.44578e-09	31.2498	3
S_dutp[c][m][n]	0.37176	0.0170339	0.342356	0.399273	1.95527e-10	3.71588e-10	0	1.64716e-09	30.817	3
S_frdp[c][r][x]	0.00099945	0.000602856	2.57128e-05	0.0020401	1.20597e-11	1.21197e-10	0	1.22406e-09	26.1895	3
S_g6p[c][r]	0.00674091	0.00406603	0.000173423	0.0137597	0.473931	0.492152	2.75194e-09	1	-6.13559	-1
S_ga2_hs[c][g][l]	0.0069247	0.00417689	0.000178151	0.0141348	2.75748e-09	7.30438e-11	2.68125e-09	2.84753e-09	21.2594	3
S_grdp[c][x]	0.00099945	0.000602856	2.57128e-05	0.0020401	4.0199e-12	4.0399e-11	0	4.0802e-10	27.5689	3
S_HC01412[m][x]	0	0	0	0	0.420587	1.24856	0	6.12667	-38.6136	-3
S_HC01415[m][x]	0	0	0	0	0.483281	1.52698	0	6.12841	-38.8141	-3
S_HC01434[c][m][x]	0	0	0	0	0.194282	0.54042	0	2.01313	-37.4994	-3
S_HC02110[c][r]	0.000499725	0.000301428	1.28564e-05	0.00102005	2.7785e-12	2.29087e-11	0	2.0401e-10	26.9788	3
S_hdd2coa[c][m][r][x]	0	0	0	0	0.322946	0.918765	0	4.66505	-38.2325	-3
S_hmgcoa[c][m][x]	0.0059967	0.00361713	0.000154277	0.0122406	1.08423	1.59455	0	5.22667	-7.49828	-1
S_hpyr[c][m][x]	0	0	0	0	0.00585062	0.0263983	0	0.170667	-32.4459	-3
S_hx2coa[m][x]	0	0	0	0	0.00650246	0.0245571	0	0.1	-32.5983	-3
S_ipdp[c][x]	0.00299835	0.00180857	7.71384e-05	0.0061203	1.20597e-11	1.21197e-10	0	1.22406e-09	27.7745	3
S_lnlccoa[c][m][r][x]	0.00649638	0.00391853	0.000167132	0.0132605	2.58276e-09	7.27885e-11	2.50639e-09	2.66296e-09	21.2617	3
S_M00020[c][m][r]	0	0	0	0	0.00162917	0.00767145	0	0.0558523	-30.6015	-3
S_occoa[c][m][x]	0	0	0	0	0.483281	1.52698	0	6.12841	-38.8141	-3
S_odecoa[c][m][r][x]	0	0	0	0	0.00162917	0.00767145	0	0.0558523	-30.6015	-3
S_pgp_hs[c][m]	0.000713886	0.000430607	1.83661e-05	0.0014572	1.44285e-10	1.49558e-10	0	5.246e-10	22.2284	3
S_phpyr[c][m]	0.395795	0.00253637	0.391417	0.399892	5.743e-13	8.182e-12	0	1.16575e-10	37.8713	3
S_pmtcoa[c][m][r][x]	0	0	0	0	0.322946	0.918765	0	4.66505	-38.2325	-3
S_Ssq23epx[c][r]	0.000499725	0.000301428	1.28564e-05	0.00102005	2.7785e-12	2.29087e-11	0	2.0401e-10	26.9788	3
S_succoa[c][m][x]	0.00487262	0.0029391	0.000125358	0.0099461	3.4079e-11	1.28387e-10	0	8.7838e-10	27.0495	3
S_tdcoa[c][m][r][x]	0	0	0	0	0.420587	1.24856	0	6.12667	-38.6136	-3
S_trdox[c][n]	0.000565372	0.000341025	1.45453e-05	0.00115405	2.50357e-10	3.67725e-10	0	1.45928e-09	21.101	3
S_trdrd[c][n]	0.000565372	0.000341025	1.45453e-05	0.00115405	1.24437e-10	2.47943e-10	0	1.43009e-09	22.1038	3
S_xol7ah2al[c][m]	0	0	0	0	0.164991	0.453924	0	1.88981	-37.2636	-3
S_zymst[c][r]	0.000499725	0.000301428	1.28564e-05	0.00102005	2.946e-12	2.30123e-11	0	2.0401e-10	26.9162	3
S_12dhchol[c][e]	0	0	0	0	0.741187	2.03992	0	8.29947	-39.431	-3
S_3dhcdchol[c][e]	0	0	0	0	1.22675	2.47309	0	8.67391	-40.158	-3
S_3dhchol[c][e]	0	0	0	0	0.00591133	0.0339559	0	0.2	-32.4608	-3
S_3dhdchol[c][e]	0	0	0	0	0.000985222	0.0140372	0	0.2	-29.8759	-3
S_3dhlchol[c][e]	0	0	0	0	0.00591133	0.0339559	0	0.2	-32.4608	-3
S_3hpvs[c][e][r]	0	0	0	0	2.15379	3.19059	0	10.4533	-40.97	-3
S_3hpvstet[c][e]	0	0	0	0	2.15379	3.19059	0	10.4533	-40.97	-3
S_4abut[c][e][l][m]	0.0242866	0.0146494	0.000624821	0.0495744	7.64279	8.85798	0	25.9585	-8.29779	-1
S_4hpro_LT[c][e][m]	5.22927	0.0664498	5.11248	5.34587	4.9371e-12	4.63434e-11	0	4.6571e-10	39.68	3
S_7dhcdchol[c][e]	0	0	0	0	0.000701498	0.00999481	0	0.142404	-29.3859	-3
S_7dhchol[c][e]	0	0	0	0	0.00295567	0.0241926	0	0.2	-31.4608	-3
S_ac[c][e][g][m][x]	0	0	0	0	0.470433	0.798056	0	2	-38.7752	-3
S_acac[c][e][m][x]	0	0	0	0	1.56709	2.3968	0	8.01613	-40.5112	-3
S_acgal[c][e][l]	0.0207741	0.0125307	0.000534454	0.0424045	8.26062e-09	2.60093e-10	6.70312e-09	9.01537e-09	21.2619	3
S_ade[c][e]	0.487594	2.65644	4.21487e-05	19.3559	3.37991	4.63216	0	20.3594	-2.79323	-1
S_adn[c][e][l][m]	0.489232	2.65651	8.42973e-05	19.3593	3.37991	4.63216	0	20.3594	-2.78839	-1
S_akg[c][e][m][x]	0.411986	0.00722989	0.400308	0.424466	0.0122465	0.0499006	0	0.586037	5.07216	-1
S_ala_L[c][e][m][x]	9.58263	0.0964895	9.4239	9.77278	0.281989	0.743162	9.20038e-09	3.14412	5.08671	3
S_alaala[c][e]	0	0	0	0	0.0589949	0.152446	0	0.585333	-35.7799	-3
S_amp[c][e][l][m][n][r][x]	0.393802	0.00373877	0.387348	0.399841	9.23082	5.51459	0.0123374	19	-4.55092	-1
S_arachd[c][e][r][x]	0.000899505	0.00054257	2.31415e-05	0.00183609	5.36e-14	6.429e-13	0	8.9686e-12	29.6693	3
S_arg_L[c][e]	0.0176002	0.0106162	0.0004528	0.035926	0.11799	0.304893	7.1852e-09	1.17067	-2.745	-1
S_argalaala[c][e]	0	0	0	0	0.11799	0.304893	0	1.17067	-36.7799	-3
S_asn_L[c][e]	0.0283125	0.0284985	0.000352179	0.140378	0.754969	1.38682	3.88935e-09	5.12643	-4.73691	-1
S_asp_L[c][e][m]	0.0354643	0.0213916	0.000912388	0.0723905	7.06497e-09	1.30186e-10	6.34109e-09	8.12106e-09	22.259	3
S_bhb[c][e][m]	0	0	0	0	2.52839	3.6221	0	12.68	-41.2014	-3
S_but[c][e]	38.3109	0.380532	37.6962	38.9677	1.59463	1.98052	0	6.11485	4.58646	3
S_cdp[c][e][m][n]	0.00666728	0.00402162	0.000171529	0.0136094	3.01495e-09	4.81519e-10	2.07555e-09	4.50426e-09	21.0761	3
S_chol[c][e][g][m][r]	0.009923	0.00598543	0.000255288	0.0202551	3.64457e-09	3.85837e-10	2.90504e-09	4.66304e-09	21.3762	3
S_cholate[c][e][m][r][x]	0	0	0	0	0.0164404	0.0546823	0	0.2	-33.9365	-3
S_cholp[c][e][g][l]	0.00571109	0.00344486	0.000146929	0.0116576	2.06874e-09	2.92496e-10	1.51081e-09	2.33152e-09	21.3959	3
S_chsterol[c][e][g][l][m][r]	0.000499725	0.000301428	1.28564e-05	0.00102005	1.32661e-11	6.66463e-11	0	5.88301e-10	25.062	3
S_cl[c][e]	0.0019989	0.00120571	5.14256e-05	0.0040802	12.8619	8.77213	0	25.9892	-12.6516	-1
S_cmp[c][e][g][l][m][n][r]	0.00730979	0.00440917	0.000188058	0.0149209	2.7878e-09	4.86306e-10	2.10986e-09	4.41686e-09	21.3218	3
S_co2[c][e][g][m][r][x]	0.0107084	0.00645916	0.000275494	0.0218582	4.30165e-10	6.39857e-10	0	4.86144e-09	24.5659	3
S_coprost[c][e]	0	0	0	0	0.00295566	0.0241926	0	0.2	-31.4608	-3
S_crm_hs[c][e][g][l][r]	0.0134211	0.00809542	0.000345283	0.0273954	7.88825e-09	7.94649e-10	5.18764e-09	8.85979e-09	20.6981	3
S_ctp[c][e][m][n]	0.00666728	0.00402162	0.000171529	0.0136094	2.85475e-09	4.10861e-10	2.04656e-09	4.24852e-09	21.1548	3
S_cys_L[c][e]	0.00228152	0.00137619	5.86967e-05	0.0046571	4.4057e-10	2.29405e-10	0	2.82861e-09	22.3009	3
S_cytd[c][e][l][m]	0.00191238	0.00115353	4.91998e-05	0.0039036	9.63697e-10	8.23021e-10	0	3.64608e-09	20.9188	3
S_dag_hs[c][e][g][n][r]	0.00571109	0.00344486	0.000146929	0.0116576	2.34604e-09	1.72967e-10	1.66462e-09	2.82697e-09	21.2145	3
S_dcmp[c][e][m][n]	0.000231283	0.000139507	5.95021e-06	0.0004721	2.57432e-10	4.95919e-10	0	2.67896e-09	19.7714	3
S_dcyt[c][e][m][n]	0.000462566	0.000279014	1.19004e-05	0.0009442	1.32315e-10	3.65757e-10	0	2.4114e-09	21.7264	3
S_dgtp[c][e][m][n]	0.000484905	0.000292489	1.24751e-05	0.0009898	1.57295e-10	2.35949e-10	0	1.28243e-09	21.5467	3
S_dsmsterol[c][e][r]	0.000499725	0.000301428	1.28564e-05	0.00102005	5.647e-12	4.17647e-11	0	4.0802e-10	26.1639	3
S_dtdp[c][e][m][n]	0.000320666	0.000193421	8.24975e-06	0.00065455	9.17044e-11	1.65252e-10	0	9.203e-10	21.7219	3
S_dtmp[c][e][l][m]	0.000320666	0.000193421	8.24975e-06	0.00065455	6.36382e-11	1.93539e-10	0	1.44578e-09	22.2422	3
S_dttp[c][e][m][n]	0.000641331	0.000386843	1.64995e-05	0.0013091	5.87104e-11	1.5324e-10	0	1.33766e-09	23.3566	3
S_estrones[c][e][r]	0	0	0	0	0.00492611	0.0310759	0	0.2	-32.1978	-3
S_for[c][e][m][r]	0.00099945	0.000602856	2.57128e-05	0.0020401	8.4606e-12	5.6134e-11	0	5.34311e-10	26.6546	3
S_ga1_hs[c][e][g][l]	0.0138494	0.00835378	0.000356303	0.0282697	5.51495e-09	1.46087e-10	5.3625e-09	5.69505e-09	21.2597	3
S_gal[c][e][l]	0.0276988	0.0167076	0.000712605	0.0565394	1.10632e-08	4.03798e-10	8.04375e-09	1.23677e-08	21.2555	3
S_galgluside_hs[c][e][g][l][r]	0.0207741	0.0125307	0.000534454	0.0424045	8.25679e-09	2.36049e-10	7.69403e-09	8.52202e-09	21.2625	3
S_gchola[c][e][x]	0	0	0	0	0.0128079	0.0490857	0	0.2	-33.5763	-3
S_gdp[c][e][g][m][n]	0.00487262	0.0029391	0.000125358	0.0099461	2.53203e-10	3.37267e-10	0	1.51515e-09	24.1922	3
S_gln_L[c][e][m]	0.0247386	0.0233865	0.000410875	0.127093	0.474407	0.969365	5.64102e-09	3.36697	-4.26129	-1
S_glu_L[c][e][l][m][r]	0.43089	0.0186325	0.400795	0.463054	0.0122465	0.0499006	6.12803e-09	0.586037	5.13688	-1
S_gluside_hs[c][e][g][l][r]	0.0138494	0.00835378	0.000356303	0.0282697	2.97298e-09	7.34355e-10	2.68125e-09	5.65394e-09	22.1509	3
S_glx[c][e][m][x]	0	0	0	0	0.438367	0.578336	0	1.81319	-38.6733	-3
S_gly[c][e][m][x]	0.0264004	0.0159244	0.000679202	0.0538891	1.07396e-08	4.35483e-10	9.05158e-09	1.26139e-08	21.2291	3
S_glyald[c][e][m]	0	0	0	0	1.41451	1.54436	0	4.62638	-40.3634	-3
S_glyb[c][e][m]	0.0472906	0.05005	0	0.1	5.21916	7.85581	0	25.8142	-6.78612	-1
S_glyc[c][e][m]	0	0	0	0	2.81731	3.09803	0	9.25277	-41.3575	-3
S_glyc_R[c][e][m]	0	0	0	0	0.00585062	0.0263983	0	0.170667	-32.4459	-3
S_glyclt[c][e][m][x]	0	0	0	0	0.438367	0.578336	0	1.81319	-38.6733	-3
S_gmp[c][e][g][l]	0.00112714	0.000679878	2.8998e-05	0.00230075	1.592e-10	2.55744e-10	0	1.16842e-09	22.7463	3
S_gtp[c][e][m][n]	0.00487262	0.0029391	0.000125358	0.0099461	2.8824e-10	3.15293e-10	0	1.55256e-09	24.0059	3
S_HC02194[c][e]	0	0	0	0	0.00915769	0.0791189	0	1.05901	-33.0923	-3
S_HC02220[c][e]	0	0	0	0	0.00295566	0.0241926	0	0.2	-31.4608	-3
S_hco3[c][e][m]	0	0	0	0	2.15379	3.19059	0	10.4533	-40.97	-3
S_his_L[c][e]	0.026982	0.0311125	0.000240594	0.123792	2.65856e-09	6.48479e-10	2.52812e-09	6.65296e-09	23.2743	3
S_hxcoa[c][e][m][x]	0	0	0	0	0.00650246	0.0245571	0	0.1	-32.5983	-3
S_hyochol[c][e][r]	0	0	0	0	0.00394089	0.0278652	0	0.2	-31.8759	-3
S_icdchol[c][e]	0	0	0	0	0.00394089	0.0278652	0	0.2	-31.8759	-3
S_icit[c][e][m][x]	0	0	0	0	0.194282	0.54042	0	2.01313	-37.4994	-3
S_ile_L[c][e][m]	0.014015	0.00845369	0.000360564	0.0286078	5.75139e-09	2.99808e-10	5.72156e-09	8.74955e-09	21.2163	3
S_inost[c][e][r]	0.00121361	0.000732035	3.12225e-05	0.00247725	2.60989e-10	1.80961e-10	0	9.909e-10	22.1433	3
S_isochol[c][e]	0	0	0	0	0.000985221	0.0140372	0	0.2	-29.8759	-3
S_lanost[c][e][r]	0.000499725	0.000301428	1.28564e-05	0.00102005	3.547e-12	2.9688e-11	0	3.12013e-10	26.7117	3
S_leu_L[c][e][m]	0.0267263	0.016121	0.000687587	0.0545544	1.43476e-08	3.78583e-09	1.09109e-08	1.96553e-08	20.8289	3
S_leuktrB4[c][e][m][r][x]	0	0	0	0	0.197212	0.495473	0	2.78422	-37.521	-3
S_lgnc[c][e][r]	0	0	0	0	0.9	1.08183e-11	0.9	0.9	-39.7111	-3
S_lnlc[c][e][l][r]	0.00649638	0.00391853	0.000167132	0.0132605	2.58524e-09	8.4954e-11	2.50639e-09	3.20585e-09	21.2603	3
S_lys_L[c][e][m][n]	0.0290078	0.0174971	0.000746283	0.0592114	1.18436e-08	1.31746e-11	1.18423e-08	1.19753e-08	21.2238	3
S_met_L[c][e]	0.00749639	0.00452173	0.000192859	0.0153018	3.08607e-09	1.67762e-10	3.06036e-09	4.816e-09	21.2115	3
S_mev_R[c][e][x]	0.00299835	0.00180857	7.71384e-05	0.0061203	2.71414e-11	2.45873e-10	0	2.44812e-09	26.6669	3
S_mi1p_D[c][e][n]	0.00114221	0.000688965	2.93855e-05	0.0023315	3.484e-10	2.06636e-10	0	1.45037e-09	21.6404	3
S_nh4[c][e][m][n][r][x]	0.0019989	0.00120571	5.14256e-05	0.0040802	0.0122465	0.0499006	0	0.586037	-2.61509	-1
S_oaa[c][e][m][x]	0.00809555	0.00488313	0.000208274	0.0165248	1.0438e-10	4.06778e-10	0	4.15305e-09	26.195	3
S_ocdcea[c][e][l][r]	0	0	0	0	0.00325835	0.0153429	0	0.111705	-31.6015	-3
S_odecrn[c][e][m][r]	0	0	0	0	0.00325835	0.0153429	0	0.111705	-31.6015	-3
S_pa_hs[c][e][g][m][n][r]	0.00649638	0.00391853	0.000167132	0.0132605	2.58248e-09	7.29683e-11	2.50639e-09	2.65211e-09	21.2619	3
S_pail_hs[c][e][g][n][r]	0.00121361	0.000732035	3.12225e-05	0.00247725	2.33903e-10	2.25324e-10	0	1.02991e-09	22.3007	3
S_pchol_hs[c][e][g][m][r]	0.00571109	0.00344486	0.000146929	0.0116576	1.97135e-09	3.07719e-10	1.54463e-09	2.58154e-09	21.4654	3
S_pe_hs[c][e][m][r]	0.00135639	0.000818159	3.48959e-05	0.0027687	5.00873e-10	3.73763e-10	0	1.16577e-09	21.366	3
S_pglyc_hs[c][e][m]	0.000713886	0.000430607	1.83661e-05	0.0014572	1.37249e-10	1.3868e-10	0	4.3716e-10	22.3	3
S_phe_L[c][e][m]	0.408506	0.00513092	0.400219	0.417363	6.72877e-09	1.59757e-09	5.18932e-09	8.49932e-09	25.8552	3
S_ppi[c][e][m][n][r][x]	0.801746	0.00105288	0.800045	0.803563	10.3077	6.93757	0.0123374	24.2267	-3.68444	-1
S_pro_L[c][e][m]	0.0202077	0.012189	0.000519882	0.0412484	8.24968e-09	0	8.24968e-09	8.24968e-09	21.2239	3
S_prpp[c][e]	0.375835	0.0145762	0.350673	0.399378	1.6317e-10	3.55475e-10	0	1.82299e-09	31.0923	3
S_ps_hs[c][e][m]	0.00149918	0.000904283	3.85692e-05	0.00306015	2.19357e-10	2.84226e-10	0	6.1203e-10	22.6978	3
S_q10[c][e][m]	0.666667	1.2e-15	0.666667	0.666667	12.3078	7.35278	0.0164498	25.3333	-4.20646	-1
S_q10h2[c][e][m]	0.666667	1.2e-15	0.666667	0.666667	12.3078	7.35278	0.0164498	25.3333	-4.20646	-1
S_Rtotal[c][e][g][l][r]	0.0129928	0.00783706	0.000334264	0.0265211	5.19037e-09	1.95903e-10	5.01278e-09	6.4117e-09	21.2551	3
S_so3[c][e][m]	0	0	0	0	1.19241	3.66026	0	28.3716	-40.117	-3
S_so4[c][e][l][m][r]	0	0	0	0	18.6841	10.8533	0	31.8	-44.0869	-3
S_sphings[c][e][g][l][n][r]	0.0194891	0.0117556	0.000501396	0.0397817	7.77285e-09	2.58926e-10	7.51917e-09	9.06381e-09	21.2575	3
S_sphmyln_hs[c][e][g][l][r]	0.000428322	0.000258358	1.10194e-05	0.0008743	7.32172e-11	8.64803e-11	0	1.7486e-10	22.4604	3
S_sql[c][e][r]	0.000499725	0.000301428	1.28564e-05	0.00102005	3.3978e-12	3.47201e-11	0	4.0802e-10	26.7598	3
S_succ[c][e][m][x]	0.14883	0.117419	0.000932596	0.451575	2.93736e-11	1.17102e-10	0	9.1491e-10	32.1901	3
S_sucsal[c][e][m]	0.00809555	0.00488313	0.000208274	0.0165248	2.2742e-12	1.96295e-11	0	2.53459e-10	31.2033	3
S_tchola[c][e][x]	0	0	0	0	0.0108374	0.0453893	0	0.2	-33.3353	-3
S_thcholstoic[c][e][m][r][x]	0	0	0	0	0.00729064	0.0259101	0	0.1	-32.7634	-3
S_thr_L[c][e]	0.0153188	0.00924008	0.000394105	0.031269	6.2538e-09	0	6.2538e-09	6.2538e-09	21.2238	3
S_thymd[c][e][l][m]	0.000641331	0.000386843	1.64995e-05	0.0013091	7.66196e-11	2.0438e-10	0	1.44578e-09	22.9781	3
S_thyochol[c][e]	0	0	0	0	0.00295567	0.0241926	0	0.2	-31.4608	-3
S_trp_L[c][e]	0.000651864	0.000393196	1.67705e-05	0.0013306	1.63539e-10	6.25219e-11	1.3306e-10	5.9877e-10	21.9177	3
S_tsul[c][e][m]	0	0	0	0	0.0906404	0.0998072	0	0.2	-36.3994	-3
S_tyr_L[c][e][m]	0.00782232	0.00471833	0.000201244	0.0159671	2.42259e-09	7.99853e-10	1.59671e-09	3.19342e-09	21.622	3
S_uchol[c][e]	0	0	0	0	0.00197044	0.0198025	0	0.2	-30.8759	-3
S_udp[c][e][g][l][n][r]	0.00130917	0.000789673	3.36809e-05	0.0026723	2.81137e-09	3.31525e-09	0	9.19196e-09	18.8284	3
S_ump[c][e][g][l][n][r]	0.373069	0.0162442	0.345028	0.399307	3.09896e-10	3.53686e-10	0	1.66567e-09	30.1604	3
S_ura[c][e]	0.374378	0.0154546	0.347701	0.399341	2.97516e-10	4.61209e-10	0	2.02633e-09	30.224	3
S_uri[c][e][l]	0.37176	0.0170339	0.342356	0.399273	1.72383e-10	3.10173e-10	0	1.65168e-09	30.9978	3
S_utp[c][e][n]	0.00130917	0.000789673	3.36809e-05	0.0026723	2.7806e-09	3.35036e-09	0	9.24077e-09	18.8443	3
S_val_L[c][e][m]	0.0172743	0.0104196	0.000444415	0.0352607	7.06913e-09	1.72511e-10	7.05214e-09	9.02292e-09	21.2204	3
S_xol7ah3[c][e][m]	0	0	0	0	0.164991	0.453924	0	1.88981	-37.2636	-3

## Sheet: Intersection of ten nutrients
BioComp	Name	DMEM	DMEM (+)	HAM	HAM (-)	HPLM	HPLM (+)	RPMI	RPMI (+)	VMH	VMH (-)
S_gluside_hs[c][e][g][l][r]	D-Glucosyl-N-Acylsphingosine	37.4641	37.3326	41.6635	41.665	-11.8848	-13.8247	25.6636	25.4653	22.1643	22.1509
S_crm_hs[c][e][g][l][r]	N-Acylsphingosine	35.7245	35.1682	41.6634	41.6648	-12.099	-14.8247	23.1732	23.1716	20.7077	20.6981
S_phpyr[c][m]	Keto-Phenylpyruvate	44.1108	44.1128	43.9872	43.9863	38.9927	39.0175	37.858	38.9912	38.3225	37.8713
S_dctp[c][m][n]	Deoxycytidine-5'-Triphosphate	34.344	33.9037	31.5951	31.6242	22.9686	22.8555	22.0531	22.3894	22.2745	22.3579
S_dttp[c][e][m][n]	Deoxythymidine-5'-Triphosphate	23.1502	22.9715	29.2857	29.3148	23.7035	23.4377	23.8438	23.9209	23.1364	23.3566
S_dtmp[c][e][l][m]	Deoxythymidine-5'-Phosphate	22.6988	22.5693	28.2857	28.3148	22.3798	21.6732	23.0957	22.5476	22.2189	22.2422
S_dtdp[c][e][m][n]	Deoxythymidine-5'-Diphosphate	21.8586	21.6362	28.2857	28.3148	22.0306	21.8219	22.2956	21.9206	21.1454	21.7219
S_dcdp[c][m][n]	Deoxycytidine-5'-Diphosphate	32.4359	32.5943	32.4284	32.4575	21.7967	22.0017	19.9282	19.7576	19.4577	19.5192
S_datp[c][m][n]	Deoxyadenosine Triphosphate	22.6339	22.4879	29.2958	29.3249	21.8185	21.6477	22.9732	22.5721	22.0235	22.1497
S_dgtp[c][e][m][n]	Deoxyguanosine-5'-Triphosphate	21.191	20.6797	28.8823	28.9114	22.9691	23.0377	21.6744	21.8322	21.4379	21.5467
S_ctp[c][e][m][n]	Cytidine-5'-Triphosphate	21.0995	20.9853	32.6636	32.6927	22.4152	22.5542	22.5482	22.4759	21.164	21.1548
S_utp[c][e][n]	Uridine-5'-Triphosphate	33.0862	33.2322	32.9532	32.9823	23.3745	23.3219	21.5439	21.6737	19.0501	18.8443
S_udp[c][e][g][l][n][r]	Uridine Diphosphate	32.04	32.1083	31.7871	31.9321	22.875	22.8256	22.6935	22.4602	19.0315	18.8284
S_cmp[c][e][g][l][m][n][r]	Cytidine 5'-Monophosphate	29.0779	29.1114	33.4645	33.4937	21.2492	21.3766	21.9261	22.0772	21.3453	21.3218
S_gmp[c][e][g][l]	Guanosine-5'-Monophosphate	26.0686	25.3304	30.0992	30.1283	24.5283	24.6624	25.1501	24.8267	23.0718	22.7463
S_trdrd[c][n]	Reduced Thioredoxin	33.9695	33.6115	33.0878	33.1169	23.6079	23.7073	22.3575	22.4027	22.338	22.1038
S_trdox[c][n]	Oxidized Thioredoxin	33.5473	33.5342	33.0878	33.1169	22.7074	22.5077	22.1833	22.2822	21.2218	21.101
S_pglyc_hs[c][e][m]	Phosphatidylglycerol	24.9872	25.9175	29.4403	29.4694	24.7511	25.1148	26.4844	27.5921	22.5308	22.3
S_pgp_hs[c][m]	Phosphatidyl Glycerol Phosphate	24.7226	25.9772	29.4403	29.4694	24.5998	25.3635	26.2121	27.5921	22.4293	22.2284
S_pa_hs[c][e][g][m][n][r]	Phosphatidate	22.8117	22.8185	32.6262	32.6553	23.0117	22.9569	23.0218	23.069	21.2717	21.2619
S_pail_hs[c][e][g][n][r]	1-Phosphatidyl-1D-Myo-Inositol	22.7389	22.573	30.2058	30.235	23.9346	24.1712	22.8181	23.1122	22.1414	22.3007
S_pe_hs[c][e][m][r]	Phosphatidylethanolamine	22.3475	21.9927	30.3663	30.3954	21.4618	21.3984	21.4084	21.5532	21.3568	21.366
S_cdpdag_hs[c][m]	Cytidine-5'-Diphosphate-Diacylglycerol	23.2483	23.3055	29.2883	29.3174	23.3327	23.3415	23.4997	23.8079	22.2838	21.9906
S_sphmyln_hs[c][e][g][l][r]	Sphingomyelin	22.9738	22.5917	28.7033	28.7324	22.659	22.9284	22.7584	22.741	22.6052	22.4604
S_inost[c][e][r]	Myo-Inositol	22.1668	22.1698	30.7622	30.7913	22.6878	22.6776	22.6118	22.6879	22.1725	22.1433
S_dag_hs[c][e][g][n][r]	Diglyceride	21.4089	21.3045	32.4403	32.4694	22.3789	22.6763	22.5344	22.7021	21.2261	21.2145
S_pchol_hs[c][e][g][m][r]	Phosphatidylcholine	21.0356	20.9311	32.0491	32.0782	21.2767	21.2208	21.1369	21.3117	21.4821	21.4654
S_asp_L[c][e][m]	L-Aspartate	20.5112	20.3851	33.2877	33.3168	23.8423	23.6714	28.0419	28.0235	21.2269	22.259
S_tyr_L[c][e][m]	L-Tyrosine	21.6535	21.5483	32.8941	32.9232	21.349	21.251	21.3654	21.5249	21.5892	21.622
S_trp_L[c][e]	L-Tryptophan	21.963	21.824	29.3092	29.3383	22.0184	21.9369	21.855	22.0222	22.0016	21.9177
S_cys_L[c][e]	L-Cysteine	22.8945	23.294	33.578	33.6071	25.1185	24.7314	22.1071	22.2636	22.3721	22.3009
S_lys_L[c][e][m][n]	L-Lysine	21.2546	21.1309	34.7849	34.814	21.3202	21.2334	21.2159	21.3471	21.228	21.2238
S_his_L[c][e]	L-Histidine	21.2184	21.0816	32.5571	32.5862	21.3328	21.2456	23.5121	23.8051	23.108	23.2743
S_phe_L[c][e][m]	L-Phenylalanine	31.3833	31.3848	43.9883	43.9874	26.6803	26.6966	26.527	26.5073	25.8976	25.8552
S_chol[c][e][g][m][r]	Choline	21.5697	21.4436	33.0252	33.0544	21.3012	21.2332	21.1398	21.2793	21.387	21.3762
S_thymd[c][e][l][m]	Thymidine	22.9516	22.8139	29.2857	29.3148	22.6973	22.1678	22.8031	22.816	22.5547	22.9781
S_tsul[c][e][m]	Thiosulfate	-40.0357	-39.8224	-41.0926	-40.4558	-38.4359	-37.326	-40.0665	-40.8591	-37.6381	-36.3994
S_acac[c][e][m][x]	Acetoacetate	-40.8478	-40.6056	-40.5471	-40.6793	-40.3208	-40.2709	-40.3991	-40.5177	-40.6472	-40.5112
S_3hpvscoa[c][m][x]	3'-S-hydroxy-pravastatin-CoA	-41.2974	-41.1375	-40.9812	-41.1176	-41.4232	-41.378	-41.136	-41.2011	-41.1305	-40.97
S_3hpvstetcoa[c][m][x]	3'-S-hydroxy-pravastatin-tetranor-CoA	-41.2974	-41.1375	-40.9812	-41.1176	-41.4232	-41.378	-41.136	-41.2011	-41.1305	-40.97
S_3hpvs[c][e][r]	3'-S-hydroxy-pravastatin	-41.2974	-41.1375	-40.9812	-41.1176	-41.4232	-41.378	-41.136	-41.2011	-41.1305	-40.97
S_3hpvstet[c][e]	3'-S-hydroxy-pravastatin-tetranor	-41.2974	-41.1375	-40.9812	-41.1176	-41.4232	-41.378	-41.136	-41.2011	-41.1305	-40.97
NEX-WEX intersection	Name
S_3hpvscoa[c][m][x]	3'-S-hydroxy-pravastatin-CoA
S_3hpvstetcoa[c][m][x]	3'-S-hydroxy-pravastatin-tetranor-CoA
S_cdpdag_hs[c][m]	Cytidine-5'-Diphosphate-Diacylglycerol
S_datp[c][m][n]	Deoxyadenosine Triphosphate
S_dcdp[c][m][n]	Deoxycytidine-5'-Diphosphate
S_dctp[c][m][n]	Deoxycytidine-5'-Triphosphate
S_pgp_hs[c][m]	Phosphatidyl Glycerol Phosphate
S_phpyr[c][m]	Keto-Phenylpyruvate
S_trdox[c][n]	Oxidized Thioredoxin
S_trdrd[c][n]	Reduced Thioredoxin
S_3hpvs[c][e][r]	3'-S-hydroxy-pravastatin
S_3hpvstet[c][e]	3'-S-hydroxy-pravastatin-tetranor
S_acac[c][e][m][x]	Acetoacetate
S_asp_L[c][e][m]	L-Aspartate
S_chol[c][e][g][m][r]	Choline
S_chsterol[c][e][g][l][m][r]	Cholesterol
S_cmp[c][e][g][l][m][n][r]	Cytidine 5'-Monophosphate
S_crm_hs[c][e][g][l][r]	N-Acylsphingosine
S_ctp[c][e][m][n]	Cytidine-5'-Triphosphate
S_cys_L[c][e]	L-Cysteine
S_dag_hs[c][e][g][n][r]	Diglyceride
S_dgtp[c][e][m][n]	Deoxyguanosine-5'-Triphosphate
S_dtdp[c][e][m][n]	Deoxythymidine-5'-Diphosphate
S_dtmp[c][e][l][m]	Deoxythymidine-5'-Phosphate
S_dttp[c][e][m][n]	Deoxythymidine-5'-Triphosphate
S_gluside_hs[c][e][g][l][r]	D-Glucosyl-N-Acylsphingosine
S_gmp[c][e][g][l]	Guanosine-5'-Monophosphate
S_his_L[c][e]	L-Histidine
S_inost[c][e][r]	Myo-Inositol
S_lys_L[c][e][m][n]	L-Lysine
S_pa_hs[c][e][g][m][n][r]	Phosphatidate
S_pail_hs[c][e][g][n][r]	1-Phosphatidyl-1D-Myo-Inositol
S_pchol_hs[c][e][g][m][r]	Phosphatidylcholine
S_pe_hs[c][e][m][r]	Phosphatidylethanolamine
S_pglyc_hs[c][e][m]	Phosphatidylglycerol
S_phe_L[c][e][m]	L-Phenylalanine
S_sphmyln_hs[c][e][g][l][r]	Sphingomyelin
S_thymd[c][e][l][m]	Thymidine
S_trp_L[c][e]	L-Tryptophan
S_tsul[c][e][m]	Thiosulfate
S_tyr_L[c][e][m]	L-Tyrosine
S_udp[c][e][g][l][n][r]	Uridine Diphosphate
S_utp[c][e][n]	Uridine-5'-TrIphosphate
